# Supplementary material for: Comparing microbiotas in the upper aerodigestive and lower respiratory tracts of lambs
Source: Microbiome. 2017 Oct 27;5:145. doi: 10.1186/s40168-017-0364-5 (PMC5658956; doi:10.1186/s40168-017-0364-5)
Supplement: Supplementary file 1 — Dataset S1. Sample processing data for all samples. (XLSX 18 kb) [file 40168_2017_364_MOESM1_ESM.xlsx]

## Sheet: Sample processing data
Dataset S1: Sample processing data for all samples used in 'Comparing microbiotas in the upper aerodigestive and lower respiratory tracts of lambs', Glendinning et al.
Sample type	Sheep	Gender	Sample collection date	DNA extraction date	Forward primer 5'-3'	Reverse primer 5'-3'	Sequencing platform	PCR dilutions
Lung fluid	12713	Male	28th May 2014	25th March 2015	AATGATACGGCGACCACCGAGATCTACACTATAGCCTACACTCTTTCCCTACACGACGCTCTTCCGATCTGGCGVACGGGTGAGTAA	CAAGCAGAAGACGGCATACGAGATGCGCGAGAGTGACTGGAGTTCAGACGTGTGCTCTTCCGATCTGTNTTACNGCGGCKGCTG	Hiseq	Not diluted
Lung fluid	12717	Female	28th May 2014	25th March 2015	AATGATACGGCGACCACCGAGATCTACACTATAGCCTACACTCTTTCCCTACACGACGCTCTTCCGATCTGGCGVACGGGTGAGTAA	CAAGCAGAAGACGGCATACGAGATCTATCGCTGTGACTGGAGTTCAGACGTGTGCTCTTCCGATCTGTNTTACNGCGGCKGCTG	Hiseq	Not diluted
Lung fluid	12718	Female	28th May 2014	25th March 2015	AATGATACGGCGACCACCGAGATCTACACATAGAGGCACACTCTTTCCCTACACGACGCTCTTCCGATCTNGGCGVACGGGTGAGTAA	CAAGCAGAAGACGGCATACGAGATATTACTCGGTGACTGGAGTTCAGACGTGTGCTCTTCCGATCTNNNGTNTTACNGCGGCKGCTG	Hiseq	Not diluted
Lung fluid	12721	Female	28th May 2014	25th March 2015	AATGATACGGCGACCACCGAGATCTACACATAGAGGCACACTCTTTCCCTACACGACGCTCTTCCGATCTNGGCGVACGGGTGAGTAA	CAAGCAGAAGACGGCATACGAGATTCCGGAGAGTGACTGGAGTTCAGACGTGTGCTCTTCCGATCTNNGTNTTACNGCGGCKGCTG	Hiseq	Not diluted
Lung fluid	12722	Female	28th May 2014	17th July 2014	AATGATACGGCGACCACCGAGATCTACACATAGAGGCACACTCTTTCCCTACACGACGCTCTTCCGATCTNGGCGVACGGGTGAGTAA	CAAGCAGAAGACGGCATACGAGATACGAATTCGTGACTGGAGTTCAGACGTGTGCTCTTCCGATCTGTNTTACNGCGGCKGCTG	Miseq	Not diluted
Lung fluid	12725	Male	29th May 2014	17th July 2014	AATGATACGGCGACCACCGAGATCTACACTATAGCCTACACTCTTTCCCTACACGACGCTCTTCCGATCTGGCGVACGGGTGAGTAA	CAAGCAGAAGACGGCATACGAGATACGAATTCGTGACTGGAGTTCAGACGTGTGCTCTTCCGATCTGTNTTACNGCGGCKGCTG	Miseq	Not diluted
Lung fluid	12726	Male	29th May 2014	25th March 2015	AATGATACGGCGACCACCGAGATCTACACATAGAGGCACACTCTTTCCCTACACGACGCTCTTCCGATCTNGGCGVACGGGTGAGTAA	CAAGCAGAAGACGGCATACGAGATCGCTCATTGTGACTGGAGTTCAGACGTGTGCTCTTCCGATCTNGTNTTACNGCGGCKGCTG	Hiseq	Not diluted
Lung fluid	12732	Female	29th May 2014	17th July 2014	AATGATACGGCGACCACCGAGATCTACACCCTATCCTACACTCTTTCCCTACACGACGCTCTTCCGATCTNNGGCGVACGGGTGAGTAA	CAAGCAGAAGACGGCATACGAGATACGAATTCGTGACTGGAGTTCAGACGTGTGCTCTTCCGATCTGTNTTACNGCGGCKGCTG	Miseq	Not diluted
Lung fluid	12736	Male	29th May 2014	25th March 2015	AATGATACGGCGACCACCGAGATCTACACATAGAGGCACACTCTTTCCCTACACGACGCTCTTCCGATCTNGGCGVACGGGTGAGTAA	CAAGCAGAAGACGGCATACGAGATGAGATTCCGTGACTGGAGTTCAGACGTGTGCTCTTCCGATCTGTNTTACNGCGGCKGCTG	Hiseq	Not diluted
Lung fluid	12737	Male	29th May 2014	17th July 2014	AATGATACGGCGACCACCGAGATCTACACGGCTCTGAACACTCTTTCCCTACACGACGCTCTTCCGATCTNNNGGCGVACGGGTGAGTAA	CAAGCAGAAGACGGCATACGAGATACGAATTCGTGACTGGAGTTCAGACGTGTGCTCTTCCGATCTGTNTTACNGCGGCKGCTG	Miseq	Not diluted
Lung fluid	12739	Female	30th May 2014	25th March 2015	AATGATACGGCGACCACCGAGATCTACACATAGAGGCACACTCTTTCCCTACACGACGCTCTTCCGATCTNGGCGVACGGGTGAGTAA	CAAGCAGAAGACGGCATACGAGATTTCTGAATGTGACTGGAGTTCAGACGTGTGCTCTTCCGATCTGTNTTACNGCGGCKGCTG	Hiseq	Not diluted
Lung fluid	12742	Female	30th May 2014	17th July 2014	AATGATACGGCGACCACCGAGATCTACACAGGCGAAGACACTCTTTCCCTACACGACGCTCTTCCGATCTGGCGVACGGGTGAGTAA	CAAGCAGAAGACGGCATACGAGATACGAATTCGTGACTGGAGTTCAGACGTGTGCTCTTCCGATCTGTNTTACNGCGGCKGCTG	Miseq	Not diluted
Lung fluid	12743	Male	30th May 2014	17th July 2014	AATGATACGGCGACCACCGAGATCTACACTAATCTTAACACTCTTTCCCTACACGACGCTCTTCCGATCTGGCGVACGGGTGAGTAA	CAAGCAGAAGACGGCATACGAGATACGAATTCGTGACTGGAGTTCAGACGTGTGCTCTTCCGATCTGTNTTACNGCGGCKGCTG	Miseq	Not diluted
Lung fluid	12746	Female	30th May 2014	25th March 2015	AATGATACGGCGACCACCGAGATCTACACATAGAGGCACACTCTTTCCCTACACGACGCTCTTCCGATCTNGGCGVACGGGTGAGTAA	CAAGCAGAAGACGGCATACGAGATACGAATTCGTGACTGGAGTTCAGACGTGTGCTCTTCCGATCTGTNTTACNGCGGCKGCTG	Hiseq	Not diluted
Lung fluid	12747	Male	30th May 2014	25th March 2015	AATGATACGGCGACCACCGAGATCTACACTATAGCCTACACTCTTTCCCTACACGACGCTCTTCCGATCTGGCGVACGGGTGAGTAA	CAAGCAGAAGACGGCATACGAGATATTACTCGGTGACTGGAGTTCAGACGTGTGCTCTTCCGATCTNNNGTNTTACNGCGGCKGCTG	Hiseq	Not diluted
Lung fluid	12751	Female	2nd June 2014	25th March 2015	AATGATACGGCGACCACCGAGATCTACACTATAGCCTACACTCTTTCCCTACACGACGCTCTTCCGATCTGGCGVACGGGTGAGTAA	CAAGCAGAAGACGGCATACGAGATTCCGGAGAGTGACTGGAGTTCAGACGTGTGCTCTTCCGATCTNNGTNTTACNGCGGCKGCTG	Hiseq	Not diluted
Lung fluid	12753	Male	2nd June 2014	25th March 2015	AATGATACGGCGACCACCGAGATCTACACTATAGCCTACACTCTTTCCCTACACGACGCTCTTCCGATCTGGCGVACGGGTGAGTAA	CAAGCAGAAGACGGCATACGAGATCGCTCATTGTGACTGGAGTTCAGACGTGTGCTCTTCCGATCTNGTNTTACNGCGGCKGCTG	Hiseq	Not diluted
Lung fluid	12755	Male	2nd June 2014	25th March 2015	AATGATACGGCGACCACCGAGATCTACACTATAGCCTACACTCTTTCCCTACACGACGCTCTTCCGATCTGGCGVACGGGTGAGTAA	CAAGCAGAAGACGGCATACGAGATGAGATTCCGTGACTGGAGTTCAGACGTGTGCTCTTCCGATCTGTNTTACNGCGGCKGCTG	Hiseq	Not diluted
Lung fluid	12761	Female	2nd June 2014	25th March 2015	AATGATACGGCGACCACCGAGATCTACACATAGAGGCACACTCTTTCCCTACACGACGCTCTTCCGATCTNGGCGVACGGGTGAGTAA	CAAGCAGAAGACGGCATACGAGATCATAGCCGGTGACTGGAGTTCAGACGTGTGCTCTTCCGATCTGTNTTACNGCGGCKGCTG	Hiseq	Not diluted
Lung fluid	12762	Female	5th June 2014	25th March 2015	AATGATACGGCGACCACCGAGATCTACACTATAGCCTACACTCTTTCCCTACACGACGCTCTTCCGATCTGGCGVACGGGTGAGTAA	CAAGCAGAAGACGGCATACGAGATTTCTGAATGTGACTGGAGTTCAGACGTGTGCTCTTCCGATCTGTNTTACNGCGGCKGCTG	Hiseq	Not diluted
Lung fluid	12770	Male	3rd June 2014	17th July 2014	AATGATACGGCGACCACCGAGATCTACACGTACTGACACACTCTTTCCCTACACGACGCTCTTCCGATCTGGCGVACGGGTGAGTAA	CAAGCAGAAGACGGCATACGAGATTCCGGAGAGTGACTGGAGTTCAGACGTGTGCTCTTCCGATCTNNGTNTTACNGCGGCKGCTG	Miseq	Not diluted
Lung fluid	12773	Female	3rd June 2014	17th July 2014	AATGATACGGCGACCACCGAGATCTACACGTACTGACACACTCTTTCCCTACACGACGCTCTTCCGATCTGGCGVACGGGTGAGTAA	CAAGCAGAAGACGGCATACGAGATACGAATTCGTGACTGGAGTTCAGACGTGTGCTCTTCCGATCTGTNTTACNGCGGCKGCTG	Miseq	Not diluted
Lung fluid	12774	Male	3rd June 2014	25th March 2015	AATGATACGGCGACCACCGAGATCTACACTATAGCCTACACTCTTTCCCTACACGACGCTCTTCCGATCTGGCGVACGGGTGAGTAA	CAAGCAGAAGACGGCATACGAGATACGAATTCGTGACTGGAGTTCAGACGTGTGCTCTTCCGATCTGTNTTACNGCGGCKGCTG	Hiseq	Not diluted
Lung fluid	12776	Female	5th June 2014	25th March 2015	AATGATACGGCGACCACCGAGATCTACACTATAGCCTACACTCTTTCCCTACACGACGCTCTTCCGATCTGGCGVACGGGTGAGTAA	CAAGCAGAAGACGGCATACGAGATAGCTTCAGGTGACTGGAGTTCAGACGTGTGCTCTTCCGATCTGTNTTACNGCGGCKGCTG	Hiseq	Not diluted
Lung fluid	12778	Female	5th June 2014	25th March 2015	AATGATACGGCGACCACCGAGATCTACACTATAGCCTACACTCTTTCCCTACACGACGCTCTTCCGATCTGGCGVACGGGTGAGTAA	CAAGCAGAAGACGGCATACGAGATGCGCATTAGTGACTGGAGTTCAGACGTGTGCTCTTCCGATCTGTNTTACNGCGGCKGCTG	Hiseq	Not diluted
Lung fluid	12785	Female	6th June 2014	25th March 2015	AATGATACGGCGACCACCGAGATCTACACTATAGCCTACACTCTTTCCCTACACGACGCTCTTCCGATCTGGCGVACGGGTGAGTAA	CAAGCAGAAGACGGCATACGAGATCATAGCCGGTGACTGGAGTTCAGACGTGTGCTCTTCCGATCTGTNTTACNGCGGCKGCTG	Hiseq	Not diluted
Lung fluid	12786	Female	6th June 2014	25th March 2015	AATGATACGGCGACCACCGAGATCTACACTATAGCCTACACTCTTTCCCTACACGACGCTCTTCCGATCTGGCGVACGGGTGAGTAA	CAAGCAGAAGACGGCATACGAGATTTCGCGGAGTGACTGGAGTTCAGACGTGTGCTCTTCCGATCTGTNTTACNGCGGCKGCTG	Hiseq	Not diluted
Lung fluid	12791	Male	6th June 2014	25th March 2015	AATGATACGGCGACCACCGAGATCTACACATAGAGGCACACTCTTTCCCTACACGACGCTCTTCCGATCTNGGCGVACGGGTGAGTAA	CAAGCAGAAGACGGCATACGAGATAGCTTCAGGTGACTGGAGTTCAGACGTGTGCTCTTCCGATCTGTNTTACNGCGGCKGCTG	Hiseq	Not diluted
Lung fluid	12794	Female	6th June 2014	25th March 2015	AATGATACGGCGACCACCGAGATCTACACATAGAGGCACACTCTTTCCCTACACGACGCTCTTCCGATCTNGGCGVACGGGTGAGTAA	CAAGCAGAAGACGGCATACGAGATGCGCATTAGTGACTGGAGTTCAGACGTGTGCTCTTCCGATCTGTNTTACNGCGGCKGCTG	Hiseq	Not diluted
Lung fluid	12801	Male	6th June 2014	25th March 2015	AATGATACGGCGACCACCGAGATCTACACATAGAGGCACACTCTTTCCCTACACGACGCTCTTCCGATCTNGGCGVACGGGTGAGTAA	CAAGCAGAAGACGGCATACGAGATTTCGCGGAGTGACTGGAGTTCAGACGTGTGCTCTTCCGATCTGTNTTACNGCGGCKGCTG	Hiseq	Not diluted
Lung fluid	12804	Female	6th June 2014	25th March 2015	AATGATACGGCGACCACCGAGATCTACACATAGAGGCACACTCTTTCCCTACACGACGCTCTTCCGATCTNGGCGVACGGGTGAGTAA	CAAGCAGAAGACGGCATACGAGATGCGCGAGAGTGACTGGAGTTCAGACGTGTGCTCTTCCGATCTGTNTTACNGCGGCKGCTG	Hiseq	Not diluted
Lung fluid	12814	Male	9th June 2014	25th March 2015	AATGATACGGCGACCACCGAGATCTACACATAGAGGCACACTCTTTCCCTACACGACGCTCTTCCGATCTNGGCGVACGGGTGAGTAA	CAAGCAGAAGACGGCATACGAGATCTATCGCTGTGACTGGAGTTCAGACGTGTGCTCTTCCGATCTGTNTTACNGCGGCKGCTG	Hiseq	Not diluted
Lung fluid	12822	Male	9th June 2014	25th March 2015	AATGATACGGCGACCACCGAGATCTACACCCTATCCTACACTCTTTCCCTACACGACGCTCTTCCGATCTNNGGCGVACGGGTGAGTAA	CAAGCAGAAGACGGCATACGAGATATTACTCGGTGACTGGAGTTCAGACGTGTGCTCTTCCGATCTNNNGTNTTACNGCGGCKGCTG	Hiseq	Not diluted
Lung fluid	12827	Male	9th June 2014	25th March 2015	AATGATACGGCGACCACCGAGATCTACACCCTATCCTACACTCTTTCCCTACACGACGCTCTTCCGATCTNNGGCGVACGGGTGAGTAA	CAAGCAGAAGACGGCATACGAGATTCCGGAGAGTGACTGGAGTTCAGACGTGTGCTCTTCCGATCTNNGTNTTACNGCGGCKGCTG	Hiseq	Not diluted
Lung fluid	12833	Male	9th June 2014	25th March 2015	AATGATACGGCGACCACCGAGATCTACACCCTATCCTACACTCTTTCCCTACACGACGCTCTTCCGATCTNNGGCGVACGGGTGAGTAA	CAAGCAGAAGACGGCATACGAGATCGCTCATTGTGACTGGAGTTCAGACGTGTGCTCTTCCGATCTNGTNTTACNGCGGCKGCTG	Hiseq	Not diluted
Lung fluid	12834	Male	9th June 2014	25th March 2015	AATGATACGGCGACCACCGAGATCTACACCCTATCCTACACTCTTTCCCTACACGACGCTCTTCCGATCTNNGGCGVACGGGTGAGTAA	CAAGCAGAAGACGGCATACGAGATGAGATTCCGTGACTGGAGTTCAGACGTGTGCTCTTCCGATCTGTNTTACNGCGGCKGCTG	Hiseq	Not diluted
Lung fluid	12839	Female	9th June 2014	25th March 2015	AATGATACGGCGACCACCGAGATCTACACCCTATCCTACACTCTTTCCCTACACGACGCTCTTCCGATCTNNGGCGVACGGGTGAGTAA	CAAGCAGAAGACGGCATACGAGATTTCTGAATGTGACTGGAGTTCAGACGTGTGCTCTTCCGATCTGTNTTACNGCGGCKGCTG	Hiseq	Not diluted
Lung fluid	12840	Male	12th June 2014	25th March 2015	AATGATACGGCGACCACCGAGATCTACACCCTATCCTACACTCTTTCCCTACACGACGCTCTTCCGATCTNNGGCGVACGGGTGAGTAA	CAAGCAGAAGACGGCATACGAGATACGAATTCGTGACTGGAGTTCAGACGTGTGCTCTTCCGATCTGTNTTACNGCGGCKGCTG	Hiseq	Not diluted
Lung fluid	12858	Female	2nd June 2014	25th March 2015	AATGATACGGCGACCACCGAGATCTACACCCTATCCTACACTCTTTCCCTACACGACGCTCTTCCGATCTNNGGCGVACGGGTGAGTAA	CAAGCAGAAGACGGCATACGAGATGCGCATTAGTGACTGGAGTTCAGACGTGTGCTCTTCCGATCTGTNTTACNGCGGCKGCTG	Hiseq	Not diluted
Lung fluid	12860	Male	2nd June 2014	25th March 2015	AATGATACGGCGACCACCGAGATCTACACCCTATCCTACACTCTTTCCCTACACGACGCTCTTCCGATCTNNGGCGVACGGGTGAGTAA	CAAGCAGAAGACGGCATACGAGATAGCTTCAGGTGACTGGAGTTCAGACGTGTGCTCTTCCGATCTGTNTTACNGCGGCKGCTG	Hiseq	Not diluted
Throat swab	12713	Male	28th May 2014	26th March 2015	AATGATACGGCGACCACCGAGATCTACACCCTAGAGTACACTCTTTCCCTACACGACGCTCTTCCGATCTGGCGVACGGGTGAGTAA	CAAGCAGAAGACGGCATACGAGATGCGCATTAGTGACTGGAGTTCAGACGTGTGCTCTTCCGATCTGTNTTACNGCGGCKGCTG	Hiseq	1:10
Throat swab	12717	Female	28th May 2014	26th March 2015	AATGATACGGCGACCACCGAGATCTACACCCTAGAGTACACTCTTTCCCTACACGACGCTCTTCCGATCTGGCGVACGGGTGAGTAA	CAAGCAGAAGACGGCATACGAGATCATAGCCGGTGACTGGAGTTCAGACGTGTGCTCTTCCGATCTGTNTTACNGCGGCKGCTG	Hiseq	1:10000
Throat swab	12718	Female	28th May 2014	26th March 2015	AATGATACGGCGACCACCGAGATCTACACCCTAGAGTACACTCTTTCCCTACACGACGCTCTTCCGATCTGGCGVACGGGTGAGTAA	CAAGCAGAAGACGGCATACGAGATTTCGCGGAGTGACTGGAGTTCAGACGTGTGCTCTTCCGATCTGTNTTACNGCGGCKGCTG	Hiseq	1:10000
Throat swab	12721	Female	28th May 2014	26th March 2015	AATGATACGGCGACCACCGAGATCTACACCCTAGAGTACACTCTTTCCCTACACGACGCTCTTCCGATCTGGCGVACGGGTGAGTAA	CAAGCAGAAGACGGCATACGAGATGCGCGAGAGTGACTGGAGTTCAGACGTGTGCTCTTCCGATCTGTNTTACNGCGGCKGCTG	Hiseq	1:100
Throat swab	12722	Female	28th May 2014	26th March 2015	AATGATACGGCGACCACCGAGATCTACACCAGGACGTACACTCTTTCCCTACACGACGCTCTTCCGATCTGGCGVACGGGTGAGTAA	CAAGCAGAAGACGGCATACGAGATCATAGCCGGTGACTGGAGTTCAGACGTGTGCTCTTCCGATCTGTNTTACNGCGGCKGCTG	Hiseq	1:100
Throat swab	12725	Male	29th May 2014	26th March 2015	AATGATACGGCGACCACCGAGATCTACACCTATTAAGACACTCTTTCCCTACACGACGCTCTTCCGATCTGGCGVACGGGTGAGTAA	CAAGCAGAAGACGGCATACGAGATGCGCGAGAGTGACTGGAGTTCAGACGTGTGCTCTTCCGATCTGTNTTACNGCGGCKGCTG	Hiseq	1:100
Throat swab	12726	Male	29th May 2014	26th March 2015	AATGATACGGCGACCACCGAGATCTACACCCTAGAGTACACTCTTTCCCTACACGACGCTCTTCCGATCTGGCGVACGGGTGAGTAA	CAAGCAGAAGACGGCATACGAGATCTATCGCTGTGACTGGAGTTCAGACGTGTGCTCTTCCGATCTGTNTTACNGCGGCKGCTG	Hiseq	1:1000
Throat swab	12732	Female	29th May 2014	26th March 2015	AATGATACGGCGACCACCGAGATCTACACCAGGACGTACACTCTTTCCCTACACGACGCTCTTCCGATCTGGCGVACGGGTGAGTAA	CAAGCAGAAGACGGCATACGAGATTTCGCGGAGTGACTGGAGTTCAGACGTGTGCTCTTCCGATCTGTNTTACNGCGGCKGCTG	Hiseq	1:10000
Throat swab	12736	Male	29th May 2014	26th March 2015	AATGATACGGCGACCACCGAGATCTACACGCGTAAGAACACTCTTTCCCTACACGACGCTCTTCCGATCTGGCGVACGGGTGAGTAA	CAAGCAGAAGACGGCATACGAGATATTACTCGGTGACTGGAGTTCAGACGTGTGCTCTTCCGATCTNNNGTNTTACNGCGGCKGCTG	Hiseq	1:1000
Throat swab	12737	Male	29th May 2014	26th March 2015	AATGATACGGCGACCACCGAGATCTACACCAGGACGTACACTCTTTCCCTACACGACGCTCTTCCGATCTGGCGVACGGGTGAGTAA	CAAGCAGAAGACGGCATACGAGATGCGCGAGAGTGACTGGAGTTCAGACGTGTGCTCTTCCGATCTGTNTTACNGCGGCKGCTG	Hiseq	1:10000
Throat swab	12739	Female	30th May 2014	26th March 2015	AATGATACGGCGACCACCGAGATCTACACGCGTAAGAACACTCTTTCCCTACACGACGCTCTTCCGATCTGGCGVACGGGTGAGTAA	CAAGCAGAAGACGGCATACGAGATTCCGGAGAGTGACTGGAGTTCAGACGTGTGCTCTTCCGATCTNNGTNTTACNGCGGCKGCTG	Hiseq	1:100
Throat swab	12742	Female	30th May 2014	26th March 2015	AATGATACGGCGACCACCGAGATCTACACCAGGACGTACACTCTTTCCCTACACGACGCTCTTCCGATCTGGCGVACGGGTGAGTAA	CAAGCAGAAGACGGCATACGAGATCTATCGCTGTGACTGGAGTTCAGACGTGTGCTCTTCCGATCTGTNTTACNGCGGCKGCTG	Hiseq	1:100
Throat swab	12743	Male	30th May 2014	26th March 2015	AATGATACGGCGACCACCGAGATCTACACCCTAGAGTACACTCTTTCCCTACACGACGCTCTTCCGATCTGGCGVACGGGTGAGTAA	CAAGCAGAAGACGGCATACGAGATATTACTCGGTGACTGGAGTTCAGACGTGTGCTCTTCCGATCTNNNGTNTTACNGCGGCKGCTG	Hiseq	1:1000
Throat swab	12746	Female	30th May 2014	26th March 2015	AATGATACGGCGACCACCGAGATCTACACGCGTAAGAACACTCTTTCCCTACACGACGCTCTTCCGATCTGGCGVACGGGTGAGTAA	CAAGCAGAAGACGGCATACGAGATCGCTCATTGTGACTGGAGTTCAGACGTGTGCTCTTCCGATCTNGTNTTACNGCGGCKGCTG	Hiseq	1:100
Throat swab	12747	Male	30th May 2014	26th March 2015	AATGATACGGCGACCACCGAGATCTACACTAATCTTAACACTCTTTCCCTACACGACGCTCTTCCGATCTGGCGVACGGGTGAGTAA	CAAGCAGAAGACGGCATACGAGATCATAGCCGGTGACTGGAGTTCAGACGTGTGCTCTTCCGATCTGTNTTACNGCGGCKGCTG	Hiseq	1:10000
Throat swab	12751	Female	2nd June 2014	26th March 2015	AATGATACGGCGACCACCGAGATCTACACTAATCTTAACACTCTTTCCCTACACGACGCTCTTCCGATCTGGCGVACGGGTGAGTAA	CAAGCAGAAGACGGCATACGAGATTTCGCGGAGTGACTGGAGTTCAGACGTGTGCTCTTCCGATCTGTNTTACNGCGGCKGCTG	Hiseq	1:10000
Throat swab	12753	Male	2nd June 2014	26th March 2015	AATGATACGGCGACCACCGAGATCTACACTAATCTTAACACTCTTTCCCTACACGACGCTCTTCCGATCTGGCGVACGGGTGAGTAA	CAAGCAGAAGACGGCATACGAGATGCGCGAGAGTGACTGGAGTTCAGACGTGTGCTCTTCCGATCTGTNTTACNGCGGCKGCTG	Hiseq	1:1000
Throat swab	12755	Male	2nd June 2014	26th March 2015	AATGATACGGCGACCACCGAGATCTACACTAATCTTAACACTCTTTCCCTACACGACGCTCTTCCGATCTGGCGVACGGGTGAGTAA	CAAGCAGAAGACGGCATACGAGATCTATCGCTGTGACTGGAGTTCAGACGTGTGCTCTTCCGATCTGTNTTACNGCGGCKGCTG	Hiseq	1:100
Throat swab	12761	Female	2nd June 2014	26th March 2015	AATGATACGGCGACCACCGAGATCTACACGCGTAAGAACACTCTTTCCCTACACGACGCTCTTCCGATCTGGCGVACGGGTGAGTAA	CAAGCAGAAGACGGCATACGAGATACGAATTCGTGACTGGAGTTCAGACGTGTGCTCTTCCGATCTGTNTTACNGCGGCKGCTG	Hiseq	1:1000
Throat swab	12762	Female	5th June 2014	26th March 2015	AATGATACGGCGACCACCGAGATCTACACCCTAGAGTACACTCTTTCCCTACACGACGCTCTTCCGATCTGGCGVACGGGTGAGTAA	CAAGCAGAAGACGGCATACGAGATTCCGGAGAGTGACTGGAGTTCAGACGTGTGCTCTTCCGATCTNNGTNTTACNGCGGCKGCTG	Hiseq	1:100
Throat swab	12770	Male	3rd June 2014	26th March 2015	AATGATACGGCGACCACCGAGATCTACACCCTATCCTACACTCTTTCCCTACACGACGCTCTTCCGATCTNNGGCGVACGGGTGAGTAA	CAAGCAGAAGACGGCATACGAGATCTATCGCTGTGACTGGAGTTCAGACGTGTGCTCTTCCGATCTGTNTTACNGCGGCKGCTG	Hiseq	1:100
Throat swab	12773	Female	3rd June 2014	26th March 2015	AATGATACGGCGACCACCGAGATCTACACGGCTCTGAACACTCTTTCCCTACACGACGCTCTTCCGATCTNNNGGCGVACGGGTGAGTAA	CAAGCAGAAGACGGCATACGAGATTCCGGAGAGTGACTGGAGTTCAGACGTGTGCTCTTCCGATCTNNGTNTTACNGCGGCKGCTG	Hiseq	1:10
Throat swab	12774	Male	3rd June 2014	26th March 2015	AATGATACGGCGACCACCGAGATCTACACCCTAGAGTACACTCTTTCCCTACACGACGCTCTTCCGATCTGGCGVACGGGTGAGTAA	CAAGCAGAAGACGGCATACGAGATCGCTCATTGTGACTGGAGTTCAGACGTGTGCTCTTCCGATCTNGTNTTACNGCGGCKGCTG	Hiseq	1:100
Throat swab	12776	Female	5th June 2014	26th March 2015	AATGATACGGCGACCACCGAGATCTACACCCTAGAGTACACTCTTTCCCTACACGACGCTCTTCCGATCTGGCGVACGGGTGAGTAA	CAAGCAGAAGACGGCATACGAGATGAGATTCCGTGACTGGAGTTCAGACGTGTGCTCTTCCGATCTGTNTTACNGCGGCKGCTG	Hiseq	1:10000
Throat swab	12778	Female	5th June 2014	26th March 2015	AATGATACGGCGACCACCGAGATCTACACCCTAGAGTACACTCTTTCCCTACACGACGCTCTTCCGATCTGGCGVACGGGTGAGTAA	CAAGCAGAAGACGGCATACGAGATTTCTGAATGTGACTGGAGTTCAGACGTGTGCTCTTCCGATCTGTNTTACNGCGGCKGCTG	Hiseq	1:10000
Throat swab	12785	Female	6th June 2014	26th March 2015	AATGATACGGCGACCACCGAGATCTACACCCTAGAGTACACTCTTTCCCTACACGACGCTCTTCCGATCTGGCGVACGGGTGAGTAA	CAAGCAGAAGACGGCATACGAGATACGAATTCGTGACTGGAGTTCAGACGTGTGCTCTTCCGATCTGTNTTACNGCGGCKGCTG	Hiseq	1:1000
Throat swab	12786	Female	6th June 2014	26th March 2015	AATGATACGGCGACCACCGAGATCTACACCCTAGAGTACACTCTTTCCCTACACGACGCTCTTCCGATCTGGCGVACGGGTGAGTAA	CAAGCAGAAGACGGCATACGAGATAGCTTCAGGTGACTGGAGTTCAGACGTGTGCTCTTCCGATCTGTNTTACNGCGGCKGCTG	Hiseq	1:100
Throat swab	12791	Male	6th June 2014	26th March 2015	AATGATACGGCGACCACCGAGATCTACACGCGTAAGAACACTCTTTCCCTACACGACGCTCTTCCGATCTGGCGVACGGGTGAGTAA	CAAGCAGAAGACGGCATACGAGATGAGATTCCGTGACTGGAGTTCAGACGTGTGCTCTTCCGATCTGTNTTACNGCGGCKGCTG	Hiseq	1:100
Throat swab	12794	Female	6th June 2014	26th March 2015	AATGATACGGCGACCACCGAGATCTACACGCGTAAGAACACTCTTTCCCTACACGACGCTCTTCCGATCTGGCGVACGGGTGAGTAA	CAAGCAGAAGACGGCATACGAGATTTCTGAATGTGACTGGAGTTCAGACGTGTGCTCTTCCGATCTGTNTTACNGCGGCKGCTG	Hiseq	1:1000
Throat swab	12801	Male	6th June 2014	26th March 2015	AATGATACGGCGACCACCGAGATCTACACGCGTAAGAACACTCTTTCCCTACACGACGCTCTTCCGATCTGGCGVACGGGTGAGTAA	CAAGCAGAAGACGGCATACGAGATAGCTTCAGGTGACTGGAGTTCAGACGTGTGCTCTTCCGATCTGTNTTACNGCGGCKGCTG	Hiseq	1:1000
Throat swab	12804	Female	6th June 2014	26th March 2015	AATGATACGGCGACCACCGAGATCTACACGCGTAAGAACACTCTTTCCCTACACGACGCTCTTCCGATCTGGCGVACGGGTGAGTAA	CAAGCAGAAGACGGCATACGAGATGCGCATTAGTGACTGGAGTTCAGACGTGTGCTCTTCCGATCTGTNTTACNGCGGCKGCTG	Hiseq	1:10000
Throat swab	12814	Male	9th June 2014	26th March 2015	AATGATACGGCGACCACCGAGATCTACACGCGTAAGAACACTCTTTCCCTACACGACGCTCTTCCGATCTGGCGVACGGGTGAGTAA	CAAGCAGAAGACGGCATACGAGATCATAGCCGGTGACTGGAGTTCAGACGTGTGCTCTTCCGATCTGTNTTACNGCGGCKGCTG	Hiseq	1:100
Throat swab	12822	Male	9th June 2014	26th March 2015	AATGATACGGCGACCACCGAGATCTACACGCGTAAGAACACTCTTTCCCTACACGACGCTCTTCCGATCTGGCGVACGGGTGAGTAA	CAAGCAGAAGACGGCATACGAGATTTCGCGGAGTGACTGGAGTTCAGACGTGTGCTCTTCCGATCTGTNTTACNGCGGCKGCTG	Hiseq	1:10
Throat swab	12827	Male	9th June 2014	26th March 2015	AATGATACGGCGACCACCGAGATCTACACGCGTAAGAACACTCTTTCCCTACACGACGCTCTTCCGATCTGGCGVACGGGTGAGTAA	CAAGCAGAAGACGGCATACGAGATGCGCGAGAGTGACTGGAGTTCAGACGTGTGCTCTTCCGATCTGTNTTACNGCGGCKGCTG	Hiseq	1:1000
Throat swab	12833	Male	9th June 2014	26th March 2015	AATGATACGGCGACCACCGAGATCTACACGCGTAAGAACACTCTTTCCCTACACGACGCTCTTCCGATCTGGCGVACGGGTGAGTAA	CAAGCAGAAGACGGCATACGAGATCTATCGCTGTGACTGGAGTTCAGACGTGTGCTCTTCCGATCTGTNTTACNGCGGCKGCTG	Hiseq	1:10000
Throat swab	12834	Male	9th June 2014	26th March 2015	AATGATACGGCGACCACCGAGATCTACACCTATTAAGACACTCTTTCCCTACACGACGCTCTTCCGATCTGGCGVACGGGTGAGTAA	CAAGCAGAAGACGGCATACGAGATATTACTCGGTGACTGGAGTTCAGACGTGTGCTCTTCCGATCTNNNGTNTTACNGCGGCKGCTG	Hiseq	1:1000
Throat swab	12839	Female	9th June 2014	26th March 2015	AATGATACGGCGACCACCGAGATCTACACCTATTAAGACACTCTTTCCCTACACGACGCTCTTCCGATCTGGCGVACGGGTGAGTAA	CAAGCAGAAGACGGCATACGAGATCGCTCATTGTGACTGGAGTTCAGACGTGTGCTCTTCCGATCTNGTNTTACNGCGGCKGCTG	Hiseq	1:1000
Throat swab	12840	Male	12th June 2014	26th March 2015	AATGATACGGCGACCACCGAGATCTACACCTATTAAGACACTCTTTCCCTACACGACGCTCTTCCGATCTGGCGVACGGGTGAGTAA	CAAGCAGAAGACGGCATACGAGATTTCTGAATGTGACTGGAGTTCAGACGTGTGCTCTTCCGATCTGTNTTACNGCGGCKGCTG	Hiseq	1:100
Throat swab	12858	Female	2nd June 2014	26th March 2015	AATGATACGGCGACCACCGAGATCTACACCTATTAAGACACTCTTTCCCTACACGACGCTCTTCCGATCTGGCGVACGGGTGAGTAA	CAAGCAGAAGACGGCATACGAGATCATAGCCGGTGACTGGAGTTCAGACGTGTGCTCTTCCGATCTGTNTTACNGCGGCKGCTG	Hiseq	1:1000
Throat swab	12860	Male	2nd June 2014	26th March 2015	AATGATACGGCGACCACCGAGATCTACACCTATTAAGACACTCTTTCCCTACACGACGCTCTTCCGATCTGGCGVACGGGTGAGTAA	CAAGCAGAAGACGGCATACGAGATAGCTTCAGGTGACTGGAGTTCAGACGTGTGCTCTTCCGATCTGTNTTACNGCGGCKGCTG	Hiseq	1:1000
Extraction kit control	N/A	N/A	N/A	17th July 2014	AATGATACGGCGACCACCGAGATCTACACCAGGACGTACACTCTTTCCCTACACGACGCTCTTCCGATCTGGCGVACGGGTGAGTAA	CAAGCAGAAGACGGCATACGAGATGCGCATTAGTGACTGGAGTTCAGACGTGTGCTCTTCCGATCTGTNTTACNGCGGCKGCTG	Miseq	Not diluted
Extraction kit control	N/A	N/A	N/A	25th March 2015	AATGATACGGCGACCACCGAGATCTACACCCTATCCTACACTCTTTCCCTACACGACGCTCTTCCGATCTNNGGCGVACGGGTGAGTAA	CAAGCAGAAGACGGCATACGAGATGCGCGAGAGTGACTGGAGTTCAGACGTGTGCTCTTCCGATCTGTNTTACNGCGGCKGCTG	Hiseq	Not diluted
Extraction kit control	N/A	N/A	N/A	26th March 2015	AATGATACGGCGACCACCGAGATCTACACGGCTCTGAACACTCTTTCCCTACACGACGCTCTTCCGATCTNNNGGCGVACGGGTGAGTAA	CAAGCAGAAGACGGCATACGAGATATTACTCGGTGACTGGAGTTCAGACGTGTGCTCTTCCGATCTNNNGTNTTACNGCGGCKGCTG	Hiseq	Not diluted
PBS control	N/A	N/A	N/A	17th July 2014	AATGATACGGCGACCACCGAGATCTACACCAGGACGTACACTCTTTCCCTACACGACGCTCTTCCGATCTGGCGVACGGGTGAGTAA	CAAGCAGAAGACGGCATACGAGATTCCGGAGAGTGACTGGAGTTCAGACGTGTGCTCTTCCGATCTNNGTNTTACNGCGGCKGCTG	Miseq	Not diluted
PBS control	N/A	N/A	N/A	25th March 2015 1	AATGATACGGCGACCACCGAGATCTACACCCTATCCTACACTCTTTCCCTACACGACGCTCTTCCGATCTNNGGCGVACGGGTGAGTAA	CAAGCAGAAGACGGCATACGAGATCATAGCCGGTGACTGGAGTTCAGACGTGTGCTCTTCCGATCTGTNTTACNGCGGCKGCTG	Hiseq	Not diluted
PBS control	N/A	N/A	N/A	25th March 2015 2	AATGATACGGCGACCACCGAGATCTACACCCTATCCTACACTCTTTCCCTACACGACGCTCTTCCGATCTNNGGCGVACGGGTGAGTAA	CAAGCAGAAGACGGCATACGAGATTTCGCGGAGTGACTGGAGTTCAGACGTGTGCTCTTCCGATCTGTNTTACNGCGGCKGCTG	Hiseq	Not diluted
