# Supplementary material for: Comparing microbiotas in the upper aerodigestive and lower respiratory tracts of lambs
Source: Microbiome. 2017 Oct 27;5:145. doi: 10.1186/s40168-017-0364-5 (PMC5658956; doi:10.1186/s40168-017-0364-5)
Supplement: Supplementary file 2 — Dataset S2. Full list of bacterial OTUs and taxonomies. (XLSX 370 kb) [file 40168_2017_364_MOESM2_ESM.xlsx]

## Sheet: OTUs
Dataset S2: Full list of bacterial OTUs found in 'Comparing microbiotas in the upper aerodigestive and lower respiratory tracts of lambs', Glendinning et al.
The corresponding taxonomy of each OTU can be found in the sheet titled Taxonomy.
Sample	Otu0001	Otu0002	Otu0003	Otu0004	Otu0005	Otu0006	Otu0007	Otu0008	Otu0009	Otu0010	Otu0011	Otu0012	Otu0013	Otu0014	Otu0015	Otu0016	Otu0017	Otu0018	Otu0019	Otu0020	Otu0021	Otu0022	Otu0023	Otu0024	Otu0025	Otu0026	Otu0027	Otu0028	Otu0029	Otu0030	Otu0031	Otu0032	Otu0033	Otu0034	Otu0035	Otu0036	Otu0037	Otu0038	Otu0039	Otu0040	Otu0041	Otu0042	Otu0043	Otu0044	Otu0045	Otu0046	Otu0047	Otu0048	Otu0049
Extraction kit control 17th July 2014	0	35	0	1323	0	0	0	0	0	2	6	0	0	5	0	1	0	18	1	0	0	0	0	1856	2690	0	0	0	0	1	1	5	1	1174	2	1	0	0	0	0	1	0	6	1	0	0	0	0	1
Extraction kit control 25th March 2015	21170	5	2529	1709	5	4	5	1107	0	15	488	0	6	5	0	0	589	120173	0	57	0	757	0	0	0	21	0	2428	4379	1	0	0	0	1859	0	1	2	3	0	1	0	1	1	0	0	0	0	0	0
Extraction kit control 26th March 2015	2484	2809	1162	883	297	714	5	1348	5	3	2829	3	195	1	0	2003	1	102267	0	7	0	0	1	0	0	0	0	1	412	1	0	1	0	47	10	3	4	3	0	2	0	2	1870	0	0	0	0	0	0
PBS control 17th July 2014	0	3	0	3042	0	0	1	0	0	0	0	0	0	0	2	0	0	13	0	0	0	0	0	0	0	0	0	0	0	0	1	0	0	2118	0	0	0	0	1	0	1	0	0	0	0	0	0	0	2
PBS control 25th March 2015 1	21130	16	539	43083	1	185	2	3351	0	1	0	2	0	6	0	0	1	7	0	0	994	0	2	0	0	1	0	1	1	0	0	6	0	1092	2	6	0	0	2	0	0	1	36	0	0	0	2	0	0
PBS control 25th March 2015 2	1731	14	10	161665	9	2	1	1475	0	6	1102	5	0	14	0	1	1	36	0	3	127	0	1	0	1	1	0	3	696	0	0	263	0	0	6	1225	0	0	1	0	0	0	0	1	0	2	0	0	0
Lung fluid from sheep 12713	811	7	16	113070	208	4	2	2	0	10	0	1	0	3491	0	0	0	5	0	0	0	0	0	0	0	2	0	0	0	0	0	767	0	0	0	371	0	0	0	0	0	0	1	0	0	24	1	0	0
Lung fluid from sheep 12717	13	20	8	272	128654	1	222	3	0	2	1	1	0	27	0	2	1	2	15	0	2	5	0	1	0	0	0	1	0	0	0	8	0	0	0	0	0	0	10	1	0	0	7	0	0	0	2	0	0
Lung fluid from sheep 12718	4	3	0	90534	56669	369	32	2	1	1	0	1	1	4	0	0	0	3	1	1	0	0	1	0	0	1	0	0	0	0	0	1	0	0	0	0	0	0	0	0	0	1	0	0	1	1	0	0	0
Lung fluid from sheep 12721	3	497	128	52045	0	2	0	0	0	2	1	0	1	2693	0	0	0	2	0	0	1	1	0	0	0	0	0	0	3	1	0	13	0	30	0	15	0	0	1	0	12	0	14	4	0	0	0	0	0
Lung fluid from sheep 12722	1031	5	1664	2191	1	0	0	975	0	26	0	2603	0	15806	0	0	1416	0	1	0	2	12	1	1	0	188	0	1	0	1	0	8591	2	10	15	2683	0	0	2907	0	24	3231	1630	0	0	0	0	0	19
Lung fluid from sheep 12725	1464	6095	1031	3123	2199	6	14	187	2	24	2	283	4	24284	0	6	323	27	16195	84	1	51	469	263	226	265	0	52	0	10	0	22229	6	32996	9	2359	0	1	13762	0	0	62	6121	0	54	113	6	1	0
Lung fluid from sheep 12726	2786	1	22	74853	288	0	2	9273	0	17	1409	0	1769	4830	0	0	0	4	0	0	1	1	0	0	0	2	0	1425	0	0	0	1	0	0	0	2	1	1	0	0	0	19	1	0	1750	0	0	0	0
Lung fluid from sheep 12732	13226	71003	68953	0	68	28	287	3947	32	7253	42	4738	24	6	0	40	6260	0	1	2431	10	2080	11167	23529	9446	6	0	2186	0	2560	0	8	45	1	1	0	55	94	8	0	0	790	2	0	1266	1864	74	10	0
Lung fluid from sheep 12736	8	6020	12	47188	3242	0	14	1151	0	10	0	0	0	18544	0	0	3782	0	0	376	1	0	0	4951	4	0	0	0	4	0	0	6727	2	52	19	21590	0	0	1007	0	7	0	844	0	2	1004	0	4	0
Lung fluid from sheep 12737	1566	6323	6899	2	1	0	0	5970	0	89	0	0	0	29698	0	0	16	0	0	324	1	476	0	3203	2617	0	0	0	0	3	0	15395	1	677	4	130	0	0	11476	0	1	0	4728	0	0	0	1928	1	0
Lung fluid from sheep 12739	4	2822	2	38483	0	0	0	1	0	2	1	1	0	9833	0	1	0	0	0	0	0	1	1	0	0	0	0	0	2	0	0	5915	0	0	0	8	0	0	1279	0	0	0	2858	0	0	1	0	3	0
Lung fluid from sheep 12742	95	1232	1708	331	404	0	12	1734	2	20	0	972	7	21189	0	1	92	0	5464	1172	884	26	174	82	95	6	0	13	0	32	0	11649	0	0	14	7262	0	0	6612	0	0	15	3466	0	19	40	2	4	0
Lung fluid from sheep 12743	1751	0	5	1276	274	0	14	55	0	75	0	0	87	17415	0	0	0	0	1	2	185	0	0	2	0	469	0	868	0	5	0	5847	36	6505	22	4765	0	1	877	0	37	0	7205	0	0	132	0	0	0
Lung fluid from sheep 12746	858	1	2	100384	0	3	2	1	1	1	2	0	0	3050	0	1	0	0	0	0	1617	0	0	0	0	1	0	0	0	0	0	1935	0	1	0	2	0	0	0	0	0	0	1	0	0	1	0	0	0
Lung fluid from sheep 12747	15686	2	1	40968	3	2	1	1073	1	2	1	1	1	7820	0	0	0	5	0	0	0	0	0	0	0	0	0	0	0	0	0	2854	0	204	0	1460	0	0	1	4	0	0	0	0	0	0	1	0	0
Lung fluid from sheep 12751	3354	10720	25	16444	1	2	3	2	0	6	2	1	0	9084	0	399	2754	3	0	130	0	719	0	0	5	0	0	0	1357	1	0	2151	1	0	5	850	0	0	0	0	2	0	0	0	0	0	1	0	0
Lung fluid from sheep 12753	2966	4669	1195	14032	2	1	1	2	1	6	812	0	0	18596	0	1	0	4	0	0	0	0	0	0	4	1	0	0	1560	1	0	5832	0	1	4	5130	0	0	0	0	0	0	2086	0	1	0	0	0	0
Lung fluid from sheep 12755	1991	5611	1861	1888	31	0	1	1943	2	9	0	790	0	17564	0	1367	1	13	0	93	64	0	0	0	1	0	0	790	2968	3	0	3764	0	1	8	6780	0	1292	2876	0	6	1	1094	0	0	845	1	0	0
Lung fluid from sheep 12761	24	6564	4	99917	2549	60	3	1	0	0	2081	0	741	11270	0	0	1	1	0	0	1	0	0	0	3	1	0	0	0	0	0	6944	0	0	0	4	6	0	1	0	0	0	3078	1	0	0	0	0	0
Lung fluid from sheep 12762	7962	3	8531	6250	1	0	3	1	0	3	1	0	0	4	0	0	1	8	0	0	0	1	0	0	0	0	0	0	2	0	0	7642	0	1	0	0	0	0	1	0	0	0	0	0	0	0	8764	0	0
Lung fluid from sheep 12770	1932	99	4013	4	2496	2	52	7	1459	0	0	6	6337	11377	0	6780	11	0	0	4	0	0	10	5	5	0	0	2	0	9	0	8	0	4	30	10104	0	0	2245	0	0	1	5	1	0	3	2	2	0
Lung fluid from sheep 12773	36	1414	198	58414	3	0	30	25	1	19	1	37	343	3617	0	0	52	0	0	3	1	14	45	42	37	2	2	5	0	11	0	424	0	10	8	14	0	0	0	0	8	4	1441	0	7	12	4	0	1
Lung fluid from sheep 12774	11526	1171	8650	18908	1	0	1	4530	0	34	4	762	768	7689	0	1	2	6	971	1	196	498	0	1263	0	3	0	528	0	1	0	6337	0	901	2	1905	0	0	4790	0	3	645	2947	4	0	0	5	1	0
Lung fluid from sheep 12776	5	3120	9	2467	3	0	2	1796	0	14	0	0	0	24805	0	0	1	2	0	0	0	1758	1	0	0	1	0	0	1957	1	0	7073	0	0	0	3597	0	0	3037	0	0	0	0	0	0	0	0	0	0
Lung fluid from sheep 12778	7156	38453	1990	14266	6	0	0	2957	0	3	0	0	0	10787	0	1	0	4	1	0	974	0	4952	0	28	0	0	0	0	8	0	1201	1	27	0	1	0	1	0	0	0	5	1	0	0	0	0	0	0
Lung fluid from sheep 12785	635	1	2	82305	2	0	2	0	0	0	0	0	0	5233	0	0	0	2	0	0	0	1	0	0	0	0	0	0	1	0	0	7814	0	0	3331	9786	0	0	1	0	0	0	598	0	0	0	0	0	0
Lung fluid from sheep 12786	2198	8	503	42583	9	0	7	896	0	45	0	1	44	21806	0	502	3	1	0	1	0	0	0	0	0	28	0	421	0	0	0	7529	0	7	38	9310	0	0	2890	0	0	0	2829	0	0	0	0	0	0
Lung fluid from sheep 12791	2443	260	11	110730	4	1	0	0	0	21	0	954	0	4582	0	0	394	2	0	2	1	457	0	0	1	0	0	0	0	2	0	3429	0	0	10	1155	0	0	2591	0	0	0	282	134	0	0	0	0	0
Lung fluid from sheep 12794	160	10105	252	103228	3	0	4	46	0	260	0	747	6	788	62	40	1	4	0	59	13	22	0	0	469	0	14	0	0	94	25	210	3	0	28	83	0	0	95	0	40	38	211	32	0	377	0	2	0
Lung fluid from sheep 12801	70	54	77	160317	1	0	1	39	1	25	1	0	0	699	75	88	32	0	121	1	10	0	0	0	4	0	165	0	1	0	243	625	0	31	51	260	0	0	48	1	251	51	223	4	0	1	0	0	131
Lung fluid from sheep 12804	5	3473	2537	17436	2	2	2	9	0	7	0	2	0	17020	0	0	0	3	0	0	0	0	0	0	0	0	0	0	1304	0	0	8540	0	0	49	6892	0	0	2532	0	0	0	14544	0	0	0	0	0	0
Lung fluid from sheep 12814	3	0	0	136682	4	3	1	0	0	0	1	0	0	646	0	37	0	1	0	0	45	0	0	0	0	0	84	0	0	0	166	192	1	48	108	300	1	3	0	1	0	0	88	293	0	13	0	2	0
Lung fluid from sheep 12822	449	106	489	129070	4	10	0	311	11	46	1	195	1	6043	177	71	0	5	0	1	128	0	0	110	0	4	130	0	120	6	1	1076	0	0	58	1521	0	0	568	0	0	0	531	241	0	0	214	5	0
Lung fluid from sheep 12827	2574	7	1524	53043	4	12	4	1272	6	9	8	0	3	20330	0	2	2	90	0	4	0	1449	0	0	0	0	0	1	4	1	0	12530	1	165	3	3839	0	1	1304	0	2	0	434	0	0	0	972	3	0
Lung fluid from sheep 12833	137	136	4	148891	13	3	1	1	3	41	2	75	3	2176	83	17	86	7	172	0	27	0	0	0	0	6	0	0	55	2	0	919	0	2	23	404	0	0	243	0	87	1	467	1	0	16	0	1	111
Lung fluid from sheep 12834	329	142	8	125856	0	1	0	128	0	10	485	133	0	11257	73	210	1	2	51	0	25	1	3	0	0	0	161	100	77	3	70	4213	0	3	16	1092	1	3	849	0	0	1	939	4	1	0	0	0	0
Lung fluid from sheep 12839	920	7	38	124559	0	1	1	3	1	1	1	473	1	828	521	0	679	10	0	1	0	0	1	0	0	0	0	0	0	0	0	620	0	224	0	491	0	1	230	0	0	0	313	0	0	1	5	0	0
Lung fluid from sheep 12840	2025	612	30	34709	333	14	7	1649	2	3	2	1	5	38080	0	46	756	5	0	1	1	0	7	0	0	1	0	362	1	0	0	20127	0	0	3	11750	0	0	966	0	0	2	1417	0	1	0	0	0	4
Lung fluid from sheep 12858	9966	37611	8178	41308	9	1	2	25	272	15	1	3897	8	5146	0	0	1343	11	0	1242	963	0	12	2755	4237	1	0	0	0	9	0	2516	2	1	0	1	0	0	3143	0	0	1781	765	0	2	0	0	0	0
Lung fluid from sheep 12860	7776	2454	8	85000	9	0	3	1	3	1	2	0	3	3566	0	0	2475	4	0	3	2896	0	0	0	0	0	0	1	1	0	0	5035	0	0	0	1	0	0	3	0	0	1	2586	0	0	1	0	3	0
Throat swab from sheep 12713	1491	9202	795	4	16344	17460	1442	2031	15127	52	1312	603	17530	4315	0	353	91	4650	0	21	2933	135	57	211	242	9531	0	1	88	10	0	3398	491	0	13	1211	18	210	864	0	2	93	730	0	0	586	0	357	0
Throat swab from sheep 12717	13760	43184	24178	10	104	14	31	8942	21	1325	28	2527	89	36	0	13	1679	5	0	2046	5	3126	6256	1014	1491	39	0	2581	0	399	0	28	11	0	0	7	8	16	7	0	0	1430	11	0	493	321	8440	2	0
Throat swab from sheep 12718	13868	44084	27714	6	303	136	112	13128	3822	475	20	8234	179	4	0	9	1521	5	0	11609	6	1297	1832	1331	644	19	0	2661	0	111	0	0	1	0	0	1	1	4	0	1	0	3285	0	0	1766	4912	649	11	0
Throat swab from sheep 12721	1000	4437	3993	32	8801	2162	722	707	947	55	22380	449	23285	1581	0	414	269	496	13	415	527	402	359	10	20	41197	0	295	1	16	0	222	1598	13	0	38	140	463	229	0	0	298	101	0	16	325	133	406	7
Throat swab from sheep 12722	923	1084	1789	20	6424	5565	2942	516	2124	257	776	641	6096	549	0	2029	66	71	1	163	6044	1173	17	14	14	14721	0	209	3	45	0	254	3122	1	17	99	101	126	52	0	0	80	123	0	36	139	27	438	0
Throat swab from sheep 12725	37	141	62	9	36589	116908	3575	22	3152	2	2423	9	1869	5	0	246	37	115	11	1	657	4	28	1	2	4114	0	4	0	4	0	5	629	0	0	0	64	103	5	0	0	0	74	0	0	1	0	228	0
Throat swab from sheep 12726	64	602	318	9	24386	56432	2927	159	1620	10	347	148	40205	11	0	115	30	90	87	14	2901	23	419	8	1	10136	0	17	0	4	0	6	1138	0	0	0	4	106	5	1	0	14	3	0	29	13	0	111	0
Throat swab from sheep 12732	8950	55511	21551	5	211	114	69	5083	237	744	54	4204	172	1	0	27	4204	2	0	2322	26	1736	3051	2852	1701	44	1	1713	3	348	0	0	9	9	0	0	5	10	2	0	0	1769	1	0	1783	2307	217	2	0
Throat swab from sheep 12736	6769	75745	9207	4	2575	99	380	5563	203	1284	42	5807	155	3	0	14	1533	10	0	342	34	296	1556	1247	707	1225	0	771	0	275	0	3	329	0	0	2	8	9	0	1	0	1117	3	0	1549	931	196	10	0
Throat swab from sheep 12737	15134	34511	22995	2	4102	1581	709	5091	135	848	637	4535	1567	3	0	1	1719	8	0	896	314	2804	297	718	546	208	0	1453	0	396	0	2	80	6	0	3	157	278	0	0	1	1053	2	0	1495	2623	2378	68	0
Throat swab from sheep 12739	452	1472	459	9	26664	56331	4561	437	5588	165	10209	282	4855	110	0	2644	190	144	500	10	1672	27	9	17	47	3627	0	36	0	19	0	76	793	0	9	34	404	680	157	0	0	46	86	0	5	20	29	3435	0
Throat swab from sheep 12742	25	631	129	1	716	371	4618	57	267	322	38577	43	309	6	0	28369	30	17	0	2	262	0	7	5	6	437	0	3	0	118	0	3	154	188	1	1	1610	1506	2	1	0	7	4	0	0	14	4	697	0
Throat swab from sheep 12743	18	890	1060	9	8383	40934	2815	130	56513	10	3376	15	9211	49	0	1322	7	107	0	18	1651	1	2	6	0	10976	0	0	7	3	0	23	855	0	0	12	27	179	4	3	0	5	128	0	1	2	0	422	0
Throat swab from sheep 12746	459	4023	976	5	22943	76234	4407	523	4916	88	1628	499	8367	78	0	140	52	306	543	70	1936	88	69	10	109	3387	0	112	2	24	0	4	998	0	0	0	97	260	10	0	0	86	45	0	95	25	8	1131	0
Throat swab from sheep 12747	7111	60990	13708	1	3133	415	739	4600	224	1943	30	4584	87	1	0	4	502	9	0	814	10	569	2519	4941	1313	45	0	952	0	544	0	1	43	0	0	0	7	11	1	4	0	1849	0	0	1902	1199	121	7	0
Throat swab from sheep 12751	9665	39473	15218	2	234	628	367	3856	66	1730	59	3945	130	1	0	14	5804	6	1	1007	26	1015	2291	122	1040	46	0	1120	0	644	0	1	44	0	0	0	25	35	0	8	0	939	0	0	1005	3361	613	17	0
Throat swab from sheep 12753	4248	71877	4338	1	2597	3384	1385	2747	244	1709	233	8301	182	0	0	54	2874	33	0	113	99	19	2163	222	112	49	0	373	0	921	1	0	57	0	0	0	71	101	0	0	0	909	0	0	122	228	55	28	0
Throat swab from sheep 12755	130	1368	291	3	10595	30940	9389	85	8366	123	6623	167	5799	12	0	2681	248	37	4	6	9516	14	67	6	45	6862	0	19	0	31	0	7	3114	2	0	2	558	838	0	3	0	21	6	0	16	5	10	851	0
Throat swab from sheep 12761	265	9010	797	2	2470	19521	1174	319	10298	154	85444	910	16840	34	0	395	208	14	0	8	1510	9	37	169	191	1974	0	121	0	22	0	3	212	0	0	1	275	430	4	0	0	110	3	0	20	42	41	4031	0
Throat swab from sheep 12762	203	1116	630	18	17391	11797	8472	186	19470	106	24512	336	2606	238	0	7192	21	165	0	29	1143	27	11	10	11	359	0	66	8	30	0	85	156	0	3	19	468	1117	126	0	0	35	33	0	2	54	14	5650	0
Throat swab from sheep 12770	673	3976	985	46	16195	52951	6679	394	15170	461	7049	744	12412	151	0	3827	106	240	1	87	9083	1	170	69	260	1560	1	240	0	33	0	30	748	0	4	11	650	463	45	2	0	102	31	0	120	85	57	4193	0
Throat swab from sheep 12773	10	7	0	9	0	3	4	1	0	0	0	2	1	1	0	0	0	100	0	1	0	0	0	0	0	0	0	0	2	0	0	0	0	0	0	0	0	0	3	0	1	2	2	0	0	0	0	0	1
Throat swab from sheep 12774	587	1294	2056	23	65851	2849	532	1002	3075	14	5680	496	17052	197	0	1307	88	260	65	188	2375	90	2	88	17	8844	0	157	0	5	0	109	659	0	2	69	13	221	20	0	0	77	105	0	61	50	21	4857	1
Throat swab from sheep 12776	15297	50040	26952	2	321	121	218	18457	29	2678	15	3037	113	15	0	3	1026	2	0	859	22	1180	2765	281	984	27	0	1676	0	632	1	10	11	0	0	1	5	24	3	0	0	2132	6	0	3375	176	389	42	0
Throat swab from sheep 12778	16831	38748	13967	3	306	81	147	7464	25	1416	7637	10570	307	1	0	2697	5274	0	0	2647	25	943	10347	198	1182	45	0	2001	0	540	0	0	13	0	0	0	959	1001	2	0	0	2263	2	0	1331	1571	409	81	0
Throat swab from sheep 12785	2748	4467	4238	94	29544	57079	1072	727	2951	42	1638	898	11830	337	0	457	65	44	472	248	2015	256	133	81	53	12388	0	493	0	19	0	239	348	3	0	264	10	187	47	0	0	319	54	1	281	89	116	1197	2
Throat swab from sheep 12786	5411	9860	7337	6	53744	1716	3838	1350	7197	370	3094	952	10761	141	0	257	1600	44	13	912	4337	628	1311	119	380	3586	0	951	9	96	0	75	698	0	0	16	242	391	0	0	0	430	116	0	87	508	329	877	6
Throat swab from sheep 12791	39	147	67	8	1948	36629	1441	48	64515	6	6095	47	3887	114	0	602	7	219	0	13	809	39	3	3	0	280	0	30	0	0	0	78	40	3	2	63	37	293	43	0	1	14	21	0	8	1	10	6295	0
Throat swab from sheep 12794	1495	50699	2019	5	14644	684	999	1677	191	595	2072	17540	12714	95	0	560	2118	28	31	147	940	237	143	18	2150	3533	0	817	2	123	0	58	516	0	1	50	92	160	14	0	0	450	27	0	15	3087	42	660	0
Throat swab from sheep 12801	16352	25157	28619	43	2002	4249	393	15185	3182	94	212	5902	3349	19	0	19	340	16	1	717	965	2397	4315	331	72	1369	0	2215	0	26	0	8	34	0	0	11	1	8	3	0	0	1754	2	0	1499	2176	813	171	0
Throat swab from sheep 12804	8865	57815	13370	4	52	35	102	6231	13	844	24	4505	51	1	0	0	12733	5	0	861	11	493	5208	1403	1169	4	0	1648	0	236	0	0	0	0	0	0	5	13	0	0	0	2693	3	0	1951	853	857	13	0
Throat swab from sheep 12814	777	538	1741	94	48194	5148	260	680	6232	127	3010	229	7099	1407	0	90	205	308	137	31	48253	243	127	25	16	6515	0	88	11	2	0	711	104	0	3	215	8	208	186	0	0	224	316	0	68	14	13	252	10
Throat swab from sheep 12822	429	477	551	61	1953	4546	30205	153	11645	18	24600	272	1573	6837	0	3874	0	1360	0	6	16584	0	42	0	2	98	0	36	0	5	0	3799	11	0	15	1027	170	317	340	1	0	36	1319	0	0	86	0	663	0
Throat swab from sheep 12827	10	52	12	12	12790	65838	62215	5	1812	4	141	4	78	89	0	52	1	56	0	0	126	1	2	1	0	15303	0	0	1	2	0	60	47	0	0	19	0	0	14	0	0	0	25	0	0	0	0	380	0
Throat swab from sheep 12833	6399	49432	7152	2	1807	7506	126	10636	123	152	122	6206	128	2	0	2	4864	8	0	326	38	320	7562	313	1944	36	0	1021	0	24	0	0	0	0	0	0	0	4	0	1	0	2188	0	0	1875	1096	1960	29	0
Throat swab from sheep 12834	3949	54716	3968	13	3863	15225	673	5040	987	566	297	16192	1197	12	0	13	447	26	1	136	178	108	1167	1093	1837	134	0	698	0	133	0	12	13	2	0	1	17	16	3	2	0	7920	15	0	1862	1599	1180	71	0
Throat swab from sheep 12839	269	42115	824	2	8061	389	2386	16133	817	1679	673	11357	1331	84	0	111	29	26	0	38	79	0	14	229	747	1809	0	30	1	119	0	33	921	12	4	14	136	314	4	0	0	331	30	0	783	2714	217	73	15
Throat swab from sheep 12840	219	2321	667	9	5439	16625	5834	184	14618	88	57966	309	575	39	0	21471	66	70	0	70	3307	19	74	52	21	5281	0	46	4	45	0	38	548	1	0	21	660	1174	7	0	0	44	14	1	32	71	24	3330	1
Throat swab from sheep 12858	13347	62685	16854	6	2996	5862	1273	8076	562	1036	2135	12753	2267	8	0	340	2663	20	1	1073	184	1070	909	1208	1902	628	0	1822	0	523	0	1	273	0	0	0	299	366	0	0	1	1005	0	0	1834	2305	382	133	0
Throat swab from sheep 12860	10933	14927	23922	8	18134	23081	2672	5477	881	803	70	4700	877	4	2	135	2578	15	0	1037	77	862	3093	1067	423	177	1	1636	0	180	0	0	80	0	1	1	15	72	1	0	2	1124	1	0	1082	282	795	25	0
[truncated: 1,012 more columns]

## Sheet: Taxonomy
OTU number	Taxonomic ID
Otu0001	k__Bacteria(100);p__Firmicutes(100);c__Clostridia(100);o__Clostridiales(100);f__Ruminococcaceae(100);g__(100);s__(100);
Otu0002	k__Bacteria(100);p__Bacteroidetes(100);c__Bacteroidia(100);o__Bacteroidales(100);f__Prevotellaceae(100);g__Prevotella(100);s__(100);
Otu0003	k__Bacteria(100);p__Firmicutes(100);c__Clostridia(100);o__Clostridiales(100);f__(100);g__(100);s__(100);
Otu0004	k__Bacteria(100);p__Proteobacteria(100);c__Gammaproteobacteria(100);o__Pseudomonadales(100);f__Pseudomonadaceae(100);g__Pseudomonas(100);s__(100);
Otu0005	k__Bacteria(100);p__Proteobacteria(100);c__Gammaproteobacteria(100);o__Pasteurellales(100);f__Pasteurellaceae(100);g__Mannheimia(100);s__(100);
Otu0006	k__Bacteria(100);p__Proteobacteria(100);c__Gammaproteobacteria(100);o__Pasteurellales(100);f__Pasteurellaceae(100);g__(100);s__(100);
Otu0007	k__Bacteria(100);p__Proteobacteria(100);c__Gammaproteobacteria(100);o__Pasteurellales(100);f__Pasteurellaceae(100);g__Bibersteinia(100);s__(100);
Otu0008	k__Bacteria(100);p__Firmicutes(100);c__Clostridia(100);o__Clostridiales(100);f__Lachnospiraceae(100);g__(100);s__(100);
Otu0009	k__Bacteria(100);p__Proteobacteria(100);c__Gammaproteobacteria(100);o__Pasteurellales(100);f__Pasteurellaceae(100);g__Bibersteinia(100);s__trehalosi(100);
Otu0010	k__Bacteria(100);p__Firmicutes(100);c__Clostridia(100);o__Clostridiales(100);f__Ruminococcaceae(100);g__Faecalibacterium(100);s__(100);
Otu0011	k__Bacteria(100);p__Fusobacteria(100);c__Fusobacteriia(100);o__Fusobacteriales(100);f__Fusobacteriaceae(100);g__Fusobacterium(100);s__(100);
Otu0012	k__Bacteria(100);p__Firmicutes(100);c__Clostridia(100);o__Clostridiales(100);f__Lachnospiraceae(100);g__Butyrivibrio(100);s__(100);
Otu0013	k__Bacteria(100);p__Proteobacteria(100);c__Betaproteobacteria(100);o__Neisseriales(100);f__Neisseriaceae(100);g__(100);s__(100);
Otu0014	k__Bacteria(100);p__Firmicutes(100);c__Bacilli(100);o__Bacillales(100);f__Staphylococcaceae(100);g__Staphylococcus(100);s__equorum(100);
Otu0015	k__Bacteria(100);p__Proteobacteria(100);c__Epsilonproteobacteria(100);o__Campylobacterales(100);f__Helicobacteraceae(100);g__Helicobacter(100);s__pylori(100);
Otu0016	k__Bacteria(100);p__Bacteroidetes(100);c__Bacteroidia(100);o__Bacteroidales(100);f__Bacteroidaceae(100);g__Bacteroides(100);s__(100);
Otu0017	k__Bacteria(100);p__Firmicutes(100);c__Clostridia(100);o__Clostridiales(100);f__Ruminococcaceae(100);g__Ruminococcus(100);s__(100);
Otu0018	k__Bacteria(100);p__Proteobacteria(100);c__Alphaproteobacteria(100);o__Rhizobiales(100);f__Methylobacteriaceae(100);g__Methylobacterium(100);s__komagatae(100);
Otu0019	k__Bacteria(100);p__Thermi(100);c__Deinococci(100);o__Deinococcales(100);f__Deinococcaceae(100);g__Deinococcus(100);s__(100);
Otu0020	k__Bacteria(100);p__Bacteroidetes(100);c__Bacteroidia(100);o__Bacteroidales(100);f__(100);g__(100);s__(100);
Otu0021	k__Bacteria(100);p__Firmicutes(100);c__Bacilli(100);o__Lactobacillales(100);f__Streptococcaceae(100);g__Streptococcus(100);s__(100);
Otu0022	k__Bacteria(100);p__Firmicutes(100);c__Clostridia(100);o__Clostridiales(100);f__Christensenellaceae(100);g__(100);s__(100);
Otu0023	k__Bacteria(100);p__Firmicutes(100);c__Clostridia(100);o__Clostridiales(100);f__Veillonellaceae(100);g__(100);s__(100);
Otu0024	k__Bacteria(100);p__Fibrobacteres(100);c__Fibrobacteria(100);o__Fibrobacterales(100);f__Fibrobacteraceae(100);g__Fibrobacter(100);s__succinogenes(100);
Otu0025	k__Bacteria(100);p__Bacteroidetes(100);c__Bacteroidia(100);o__Bacteroidales(100);f__Prevotellaceae(100);g__(100);s__(100);
Otu0026	k__Bacteria(100);p__Proteobacteria(100);c__Gammaproteobacteria(100);o__Pseudomonadales(100);f__Moraxellaceae(100);g__Moraxella(100);s__(100);
Otu0027	k__Bacteria(100);p__Firmicutes(100);c__Bacilli(100);o__Bacillales(100);f__Listeriaceae(100);g__(100);s__(100);
Otu0028	k__Bacteria(100);p__Firmicutes(100);c__Clostridia(100);o__Clostridiales(100);f__Mogibacteriaceae(100);g__(100);s__(100);
Otu0029	k__Bacteria(100);p__Bacteroidetes(100);c__Bacteroidia(100);o__Bacteroidales(100);f__Bacteroidaceae(100);g__(100);s__(100);
Otu0030	k__Bacteria(100);p__Bacteroidetes(100);c__Cytophagia(100);o__Cytophagales(100);f__Flammeovirgaceae(100);g__Persicobacter(100);s__(100);
Otu0031	k__Bacteria(100);p__Firmicutes(100);c__Clostridia(100);o__Clostridiales(100);f__Clostridiaceae(100);g__Clostridium(100);s__butyricum(100);
Otu0032	k__Bacteria(100);p__Firmicutes(100);c__Bacilli(100);o__Bacillales(100);f__Staphylococcaceae(100);g__Staphylococcus(100);s__sciuri(100);
Otu0033	k__Bacteria(100);p__Proteobacteria(100);c__Gammaproteobacteria(100);o__Pseudomonadales(100);f__Moraxellaceae(100);g__Moraxella(100);s__ovis(100);
Otu0034	k__Bacteria(100);p__Proteobacteria(100);c__Gammaproteobacteria(100);o__Enterobacteriales(100);f__Enterobacteriaceae(100);g__(100);s__(100);
Otu0035	k__Bacteria(100);p__Firmicutes(100);c__Bacilli(100);o__Gemellales(100);f__(100);g__(100);s__(100);
Otu0036	k__Bacteria(100);p__Firmicutes(100);c__Bacilli(100);o__Bacillales(100);f__Staphylococcaceae(100);g__Staphylococcus(100);s__(100);
Otu0037	k__Bacteria(100);p__Fusobacteria(100);c__Fusobacteriia(100);o__Fusobacteriales(100);f__Fusobacteriaceae(100);g__(100);s__(100);
Otu0038	k__Bacteria(100);p__Fusobacteria(100);c__Fusobacteriia(100);o__Fusobacteriales(100);f__Leptotrichiaceae(100);g__Streptobacillus(100);s__(100);
Otu0039	k__Bacteria(100);p__Firmicutes(100);c__Bacilli(100);o__Bacillales(100);f__Staphylococcaceae(100);g__Jeotgalicoccus(100);s__psychrophilus(100);
Otu0040	k__Bacteria(100);p__Tenericutes(100);c__Mollicutes(100);o__Mycoplasmatales(100);f__Mycoplasmataceae(100);g__(100);s__(100);
Otu0041	k__Bacteria(100);p__Proteobacteria(100);c__Alphaproteobacteria(100);o__Rhodobacterales(100);f__Rhodobacteraceae(100);g__Rhodobacter(100);s__sphaeroides(100);
Otu0042	k__Bacteria(100);p__Firmicutes(100);c__Clostridia(100);o__Clostridiales(100);f__Lachnospiraceae(100);g__Coprococcus(100);s__(100);
Otu0043	k__Bacteria(100);p__Actinobacteria(100);c__Actinobacteria(100);o__Actinomycetales(100);f__Corynebacteriaceae(100);g__Corynebacterium(100);s__(100);
Otu0044	k__Bacteria(100);p__Firmicutes(100);c__Bacilli(100);o__Bacillales(100);f__Bacillaceae(100);g__(100);s__(100);
Otu0045	k__Bacteria(100);p__Firmicutes(100);c__Clostridia(100);o__Clostridiales(100);f__Ruminococcaceae(100);g__Ruminococcus(100);s__flavefaciens(100);
Otu0046	k__Bacteria(100);p__Bacteroidetes(100);c__Bacteroidia(100);o__Bacteroidales(100);f__Paraprevotellaceae(100);g__(100);s__(100);
Otu0047	k__Bacteria(100);p__Firmicutes(100);c__Clostridia(100);o__Clostridiales(100);f__Ruminococcaceae(100);g__Oscillospira(100);s__(100);
Otu0048	k__Bacteria(100);p__Firmicutes(100);c__Bacilli(100);o__Lactobacillales(100);f__Streptococcaceae(100);g__Streptococcus(100);s__minor(100);
Otu0049	k__Bacteria(100);p__Firmicutes(100);c__Bacilli(100);o__Lactobacillales(100);f__Lactobacillaceae(100);g__Lactobacillus(100);s__(100);
Otu0050	k__Bacteria(100);p__Bacteroidetes(100);c__Bacteroidia(100);o__Bacteroidales(100);f__Prevotellaceae(100);g__Prevotella(100);s__ruminicola(100);
Otu0051	k__Bacteria(100);p__Firmicutes(100);c__Clostridia(100);o__Clostridiales(100);f__Veillonellaceae(100);g__Succiniclasticum(100);s__(100);
Otu0052	k__Bacteria(100);p__Firmicutes(100);c__Bacilli(100);o__Lactobacillales(100);f__Streptococcaceae(100);g__Streptococcus(100);s__agalactiae(100);
Otu0053	k__Bacteria(100);p__Firmicutes(100);c__Clostridia(100);o__Clostridiales(100);f__Lachnospiraceae(100);g__Moryella(100);s__indoligenes(100);
Otu0054	k__Bacteria(100);p__Cyanobacteria(100);c__4C0d-2(100);o__(100);f__(100);g__(100);s__(100);
Otu0055	k__Bacteria(100);p__Firmicutes(100);c__Bacilli(100);o__Bacillales(100);f__Planococcaceae(100);g__Kurthia(100);s__(100);
Otu0056	k__Bacteria(100);p__Bacteroidetes(100);c__Bacteroidia(100);o__Bacteroidales(100);f__BS11(100);g__(100);s__(100);
Otu0057	k__Bacteria(100);p__Verrucomicrobia(100);c__Verrucomicrobiae(100);o__Verrucomicrobiales(100);f__Verrucomicrobiaceae(100);g__Akkermansia(100);s__(100);
Otu0058	k__Bacteria(100);p__Proteobacteria(100);c__Betaproteobacteria(100);o__Neisseriales(100);f__Neisseriaceae(100);g__Neisseria(100);s__cinerea(100);
Otu0059	k__Bacteria(100);p__Firmicutes(100);c__Bacilli(100);o__Lactobacillales(100);f__Enterococcaceae(100);g__(100);s__(100);
Otu0060	k__Bacteria(100);p__Synergistetes(100);c__Synergistia(100);o__Synergistales(100);f__TTA_B6(100);g__(100);s__(100);
Otu0061	k__Bacteria(100);p__Firmicutes(100);c__Clostridia(100);o__Clostridiales(100);f__Peptostreptococcaceae(100);g__(100);s__(100);
Otu0062	k__Bacteria(100);p__Proteobacteria(100);c__Alphaproteobacteria(100);o__Rhizobiales(100);f__Methylobacteriaceae(100);g__Methylobacterium(100);s__(100);
Otu0063	k__Bacteria(100);p__Actinobacteria(100);c__Actinobacteria(100);o__Actinomycetales(100);f__Propionibacteriaceae(100);g__Propionibacterium(100);s__acnes(100);
Otu0064	k__Bacteria(100);p__Fusobacteria(100);c__Fusobacteriia(100);o__Fusobacteriales(100);f__Leptotrichiaceae(100);g__(100);s__(100);
Otu0065	k__Bacteria(100);p__Firmicutes(100);c__Clostridia(100);o__Clostridiales(100);f__Mogibacteriaceae(100);g__Mogibacterium(100);s__(100);
Otu0066	k__Bacteria(100);p__Firmicutes(100);c__Clostridia(100);o__Clostridiales(100);f__Lachnospiraceae(100);g__Pseudobutyrivibrio(100);s__(100);
Otu0067	k__Bacteria(100);p__Firmicutes(100);c__Bacilli(100);o__Bacillales(100);f__Bacillaceae(100);g__Bacillus(100);s__(100);
Otu0068	k__Bacteria(100);p__Proteobacteria(100);c__Gammaproteobacteria(100);o__Enterobacteriales(100);f__Enterobacteriaceae(100);g__Salmonella(100);s__(100);
Otu0069	k__Bacteria(100);p__Firmicutes(100);c__Clostridia(100);o__Clostridiales(100);f__Clostridiaceae(100);g__Clostridium(100);s__(100);
Otu0070	k__Bacteria(100);p__Cyanobacteria(100);c__4C0d-2(100);o__YS2(100);f__(100);g__(100);s__(100);
Otu0071	k__Bacteria(100);p__Proteobacteria(100);c__Gammaproteobacteria(100);o__Enterobacteriales(100);f__Enterobacteriaceae(100);g__Brenneria(100);s__(100);
Otu0072	k__Bacteria(100);p__Proteobacteria(100);c__Gammaproteobacteria(100);o__Pseudomonadales(100);f__Pseudomonadaceae(100);g__Pseudomonas(100);s__citronellolis(100);
Otu0073	k__Bacteria(100);p__Firmicutes(100);c__Clostridia(100);o__Clostridiales(100);f__Lachnospiraceae(100);g__Shuttleworthia(100);s__(100);
Otu0074	k__Bacteria(100);p__Actinobacteria(100);c__Coriobacteriia(100);o__Coriobacteriales(100);f__Coriobacteriaceae(100);g__(100);s__(100);
Otu0075	k__Bacteria(100);p__Actinobacteria(100);c__Actinobacteria(100);o__Actinomycetales(100);f__Dermabacteraceae(100);g__Brachybacterium(100);s__(100);
Otu0076	k__Bacteria(100);p__Proteobacteria(100);c__Alphaproteobacteria(100);o__Sphingomonadales(100);f__Sphingomonadaceae(100);g__Sphingobium(100);s__yanoikuyae(100);
Otu0077	k__Bacteria(100);p__Actinobacteria(100);c__Actinobacteria(100);o__Actinomycetales(100);f__Streptomycetaceae(100);g__Streptomyces(100);s__(100);
Otu0078	k__Bacteria(100);p__Bacteroidetes(100);c__Bacteroidia(100);o__Bacteroidales(100);f__Bacteroidaceae(100);g__Bacteroides(100);s__barnesiae(100);
Otu0079	k__Bacteria(100);p__Actinobacteria(100);c__Actinobacteria(100);o__Actinomycetales(100);f__Actinomycetaceae(100);g__Actinomyces(100);s__(100);
Otu0080	k__Bacteria(100);p__Firmicutes(100);c__Clostridia(100);o__Clostridiales(100);f__Clostridiaceae(100);g__SMB53(100);s__(100);
Otu0081	k__Bacteria(100);p__Bacteroidetes(100);c__Bacteroidia(100);o__Bacteroidales(100);f__Paraprevotellaceae(100);g__CF231(100);s__(100);
Otu0082	k__Bacteria(100);p__Firmicutes(100);c__Clostridia(100);o__Clostridiales(100);f__Clostridiaceae(100);g__02d06(100);s__(100);
Otu0083	k__Bacteria(100);p__Bacteroidetes(100);c__Bacteroidia(100);o__Bacteroidales(100);f__Bacteroidaceae(100);g__5-7N15(100);s__(100);
Otu0084	k__Bacteria(100);p__Proteobacteria(100);c__Betaproteobacteria(100);o__Burkholderiales(100);f__Oxalobacteraceae(100);g__(100);s__(100);
Otu0085	k__Bacteria(100);p__Actinobacteria(100);c__Actinobacteria(100);o__Actinomycetales(100);f__Propionibacteriaceae(100);g__Propionibacterium(100);s__(100);
Otu0086	k__Bacteria(100);p__Proteobacteria(100);c__Epsilonproteobacteria(100);o__Campylobacterales(100);f__Campylobacteraceae(100);g__Campylobacter(100);s__(100);
Otu0087	k__Bacteria(100);p__Proteobacteria(100);c__Alphaproteobacteria(100);o__Rhizobiales(100);f__Bradyrhizobiaceae(100);g__Bosea(100);s__(100);
Otu0088	k__Bacteria(100);p__Firmicutes(100);c__Clostridia(100);o__Clostridiales(100);f__Peptostreptococcaceae(100);g__Peptostreptococcus(100);s__anaerobius(100);
Otu0089	k__Bacteria(100);p__Fibrobacteres(100);c__Fibrobacteria(100);o__Fibrobacterales(100);f__Fibrobacteraceae(100);g__(100);s__(100);
Otu0090	k__Bacteria(100);p__Actinobacteria(100);c__Coriobacteriia(100);o__Coriobacteriales(100);f__Coriobacteriaceae(100);g__Eggerthella(100);s__(100);
Otu0091	k__Bacteria(100);p__Proteobacteria(100);c__Gammaproteobacteria(100);o__Pseudomonadales(100);f__Pseudomonadaceae(100);g__(100);s__(100);
Otu0092	k__Bacteria(100);p__Proteobacteria(100);c__Betaproteobacteria(100);o__Neisseriales(100);f__Neisseriaceae(100);g__Microvirgula(100);s__(100);
Otu0093	k__Bacteria(100);p__Bacteroidetes(100);c__Bacteroidia(100);o__Bacteroidales(100);f__Porphyromonadaceae(100);g__Porphyromonas(100);s__(100);
Otu0094	k__Bacteria(100);p__Proteobacteria(100);c__Betaproteobacteria(100);o__Hydrogenophilales(100);f__Hydrogenophilaceae(100);g__(100);s__(100);
Otu0095	k__Bacteria(100);p__Firmicutes(100);c__Bacilli(100);o__Bacillales(100);f__Staphylococcaceae(100);g__Staphylococcus(100);s__epidermidis(100);
Otu0096	k__Bacteria(100);p__Firmicutes(100);c__Bacilli(100);o__Lactobacillales(100);f__Streptococcaceae(100);g__(100);s__(100);
Otu0097	k__Bacteria(100);p__Proteobacteria(100);c__Gammaproteobacteria(100);o__Pseudomonadales(100);f__Moraxellaceae(100);g__Acinetobacter(100);s__(100);
Otu0098	k__Bacteria(100);p__Actinobacteria(100);c__Actinobacteria(100);o__Actinomycetales(100);f__Pseudonocardiaceae(100);g__Saccharopolyspora(100);s__(100);
Otu0099	k__Bacteria(100);p__Proteobacteria(100);c__Alphaproteobacteria(100);o__Caulobacterales(100);f__Caulobacteraceae(100);g__Brevundimonas(100);s__(100);
Otu0100	k__Bacteria(100);p__Firmicutes(100);c__Clostridia(100);o__Clostridiales(100);f__Veillonellaceae(100);g__Phascolarctobacterium(100);s__(100);
Otu0101	k__Bacteria(100);p__Firmicutes(100);c__Clostridia(100);o__Clostridiales(100);f__Ruminococcaceae(100);g__Oscillospira(100);s__guilliermondii(100);
Otu0102	k__Bacteria(100);p__Proteobacteria(100);c__Betaproteobacteria(100);o__Neisseriales(100);f__Neisseriaceae(100);g__Aquitalea(100);s__(100);
Otu0103	k__Bacteria(100);p__Actinobacteria(100);c__Actinobacteria(100);o__Actinomycetales(100);f__Micrococcaceae(100);g__Micrococcus(100);s__(100);
Otu0104	k__Bacteria(100);p__Actinobacteria(100);c__Actinobacteria(100);o__Actinomycetales(100);f__Brevibacteriaceae(100);g__Brevibacterium(100);s__(100);
Otu0105	k__Bacteria(100);p__Firmicutes(100);c__Bacilli(100);o__Bacillales(100);f__Staphylococcaceae(100);g__Macrococcus(100);s__(100);
Otu0106	k__Bacteria(100);p__Firmicutes(100);c__Clostridia(100);o__Natranaerobiales(100);f__Contubernalisaceae(100);g__(100);s__(100);
Otu0107	k__Bacteria(100);p__Firmicutes(100);c__Bacilli(100);o__Lactobacillales(100);f__(100);g__(100);s__(100);
Otu0108	k__Bacteria(100);p__Actinobacteria(100);c__Actinobacteria(100);o__Actinomycetales(100);f__Corynebacteriaceae(100);g__Corynebacterium(100);s__stationis(100);
Otu0109	k__Bacteria(100);p__Proteobacteria(100);c__Gammaproteobacteria(100);o__Cardiobacteriales(100);f__Cardiobacteriaceae(100);g__(100);s__(100);
Otu0110	k__Bacteria(100);p__Bacteroidetes(100);c__Bacteroidia(100);o__Bacteroidales(100);f__S24-7(100);g__(100);s__(100);
Otu0111	k__Bacteria(100);p__Firmicutes(100);c__Bacilli(100);o__Lactobacillales(100);f__Enterococcaceae(100);g__Enterococcus(100);s__(100);
Otu0112	k__Bacteria(100);p__Actinobacteria(100);c__Actinobacteria(100);o__Actinomycetales(100);f__Yaniellaceae(100);g__(100);s__(100);
Otu0113	k__Bacteria(100);p__Proteobacteria(100);c__Betaproteobacteria(100);o__Burkholderiales(100);f__Comamonadaceae(100);g__Delftia(100);s__(100);
Otu0114	k__Bacteria(100);p__Proteobacteria(100);c__Betaproteobacteria(100);o__Burkholderiales(100);f__Comamonadaceae(100);g__(100);s__(100);
Otu0115	k__Bacteria(100);p__Actinobacteria(100);c__Actinobacteria(100);o__Actinomycetales(100);f__Micrococcaceae(100);g__(100);s__(100);
Otu0116	k__Bacteria(100);p__Proteobacteria(100);c__Deltaproteobacteria(100);o__Myxococcales(100);f__Cystobacterineae(100);g__(100);s__(100);
Otu0117	k__Bacteria(100);p__Proteobacteria(100);c__Betaproteobacteria(100);o__Burkholderiales(100);f__Comamonadaceae(100);g__Variovorax(100);s__paradoxus(100);
Otu0118	k__Bacteria(100);p__Proteobacteria(100);c__Gammaproteobacteria(100);o__Pseudomonadales(100);f__Moraxellaceae(100);g__Acinetobacter(100);s__rhizosphaerae(100);
Otu0119	k__Bacteria(100);p__Proteobacteria(100);c__Gammaproteobacteria(100);o__Pseudomonadales(100);f__Moraxellaceae(100);g__Acinetobacter(100);s__venetianus(100);
Otu0120	k__Bacteria(100);p__Bacteroidetes(100);c__Bacteroidia(100);o__Bacteroidales(100);f__RF16(100);g__(100);s__(100);
Otu0121	k__Bacteria(100);p__Actinobacteria(100);c__Actinobacteria(100);o__Actinomycetales(100);f__Corynebacteriaceae(100);g__Corynebacterium(100);s__kroppenstedtii(100);
Otu0122	k__Bacteria(100);p__Proteobacteria(100);c__Betaproteobacteria(100);o__Burkholderiales(100);f__Comamonadaceae(100);g__Comamonas(100);s__(100);
Otu0123	k__Bacteria(100);p__Proteobacteria(100);c__Gammaproteobacteria(100);o__Enterobacteriales(100);f__Enterobacteriaceae(100);g__Klebsiella(100);s__oxytoca(100);
Otu0124	k__Bacteria(100);p__Bacteroidetes(100);c__Flavobacteriia(100);o__Flavobacteriales(100);f__Weeksellaceae(100);g__Elizabethkingia(100);s__(100);
Otu0125	k__Bacteria(100);p__Fusobacteria(100);c__Fusobacteriia(100);o__Fusobacteriales(100);f__Fusobacteriaceae(100);g__Cetobacterium(100);s__somerae(100);
Otu0126	k__Bacteria(100);p__Firmicutes(100);c__Clostridia(100);o__Thermoanaerobacterales(100);f__Carboxydocellaceae(100);g__(100);s__(100);
Otu0127	k__Bacteria(100);p__Actinobacteria(100);c__Actinobacteria(100);o__Actinomycetales(100);f__Microbacteriaceae(100);g__Frigoribacterium(100);s__(100);
Otu0128	k__Bacteria(100);p__Actinobacteria(100);c__Actinobacteria(100);o__Actinomycetales(100);f__Actinomycetaceae(100);g__Actinomyces(100);s__hyovaginalis(100);
Otu0129	k__Bacteria(100);p__Bacteroidetes(100);c__Bacteroidia(100);o__Bacteroidales(100);f__Paraprevotellaceae(100);g__Prevotella(100);s__(100);
Otu0130	k__Bacteria(100);p__Tenericutes(100);c__Mollicutes(100);o__RF39(100);f__(100);g__(100);s__(100);
Otu0131	k__Bacteria(100);p__Firmicutes(100);c__Bacilli(100);o__Bacillales(100);f__Staphylococcaceae(100);g__Jeotgalicoccus(100);s__(100);
Otu0132	k__Bacteria(100);p__Proteobacteria(100);c__Gammaproteobacteria(100);o__Oceanospirillales(100);f__Hahellaceae(100);g__(100);s__(100);
Otu0133	k__Bacteria(100);p__Firmicutes(100);c__Bacilli(100);o__Lactobacillales(100);f__Aerococcaceae(100);g__(100);s__(100);
Otu0134	k__Bacteria(100);p__Cyanobacteria(100);c__Oscillatoriophycideae(100);o__Oscillatoriales(100);f__Oscillatoriaceae(100);g__(100);s__(100);
Otu0135	k__Bacteria(100);p__Firmicutes(100);c__Bacilli(100);o__Gemellales(100);f__Gemellaceae(100);g__Gemella(100);s__(100);
Otu0136	k__Bacteria(100);p__Firmicutes(100);c__Bacilli(100);o__Lactobacillales(100);f__Aerococcaceae(100);g__Aerococcus(100);s__(100);
Otu0137	k__Bacteria(100);p__Proteobacteria(100);c__Epsilonproteobacteria(100);o__Campylobacterales(100);f__Campylobacteraceae(100);g__Campylobacter(100);s__rectus(100);
Otu0138	k__Bacteria(100);p__Firmicutes(100);c__Erysipelotrichi(100);o__Erysipelotrichales(100);f__Erysipelotrichaceae(100);g__RFN20(100);s__(100);
Otu0139	k__Bacteria(100);p__Tenericutes(100);c__RF3(100);o__ML615J-28(100);f__(100);g__(100);s__(100);
Otu0140	k__Bacteria(100);p__Chloroflexi(100);c__Anaerolineae(100);o__Anaerolineales(100);f__Anaerolinaceae(100);g__SHD-231(100);s__(100);
Otu0141	k__Bacteria(100);p__Bacteroidetes(100);c__Bacteroidia(100);o__Bacteroidales(100);f__Rikenellaceae(100);g__(100);s__(100);
Otu0142	k__Bacteria(100);p__Actinobacteria(100);c__Actinobacteria(100);o__Actinomycetales(100);f__Mycobacteriaceae(100);g__Mycobacterium(100);s__(100);
Otu0143	k__Bacteria(100);p__Proteobacteria(100);c__Alphaproteobacteria(100);o__Rhodobacterales(100);f__Rhodobacteraceae(100);g__Paracoccus(100);s__marcusii(100);
Otu0144	k__Bacteria(100);p__Proteobacteria(100);c__Epsilonproteobacteria(100);o__Campylobacterales(100);f__Campylobacteraceae(100);g__Campylobacter(100);s__fetus(100);
Otu0145	k__Bacteria(100);p__Proteobacteria(100);c__Gammaproteobacteria(100);o__Enterobacteriales(100);f__Enterobacteriaceae(100);g__Plesiomonas(100);s__(100);
Otu0146	k__Bacteria(100);p__Firmicutes(100);c__Bacilli(100);o__Lactobacillales(100);f__Lactobacillaceae(100);g__Lactobacillus(100);s__hamsteri(100);
Otu0147	k__Bacteria(100);p__Proteobacteria(100);c__Betaproteobacteria(100);o__Burkholderiales(100);f__Comamonadaceae(100);g__Pelomonas(100);s__(100);
Otu0148	k__Bacteria(100);p__Proteobacteria(100);c__Alphaproteobacteria(100);o__Sphingomonadales(100);f__Sphingomonadaceae(100);g__Sphingomonas(100);s__echinoides(100);
Otu0149	k__Bacteria(100);p__Proteobacteria(100);c__Alphaproteobacteria(100);o__Sphingomonadales(100);f__Sphingomonadaceae(100);g__Blastomonas(100);s__(100);
Otu0150	k__Bacteria(100);p__Firmicutes(100);c__Clostridia(100);o__Clostridiales(100);f__Lachnospiraceae(100);g__Moryella(100);s__(100);
Otu0151	k__Bacteria(100);p__Spirochaetes(100);c__Spirochaetes(100);o__Spirochaetales(100);f__Spirochaetaceae(100);g__Treponema(100);s__azotonutricium(100);
Otu0152	k__Bacteria(100);p__Proteobacteria(100);c__Gammaproteobacteria(100);o__Enterobacteriales(100);f__Enterobacteriaceae(100);g__Yersinia(100);s__(100);
Otu0153	k__Bacteria(100);p__Proteobacteria(100);c__Gammaproteobacteria(100);o__Aeromonadales(100);f__Aeromonadaceae(100);g__(100);s__(100);
Otu0154	k__Bacteria(100);p__Firmicutes(100);c__Bacilli(100);o__Bacillales(100);f__Planococcaceae(100);g__(100);s__(100);
Otu0155	k__Bacteria(100);p__Firmicutes(100);c__Bacilli(100);o__Turicibacterales(100);f__Turicibacteraceae(100);g__Turicibacter(100);s__(100);
Otu0156	k__Bacteria(100);p__Actinobacteria(100);c__Actinobacteria(100);o__Actinomycetales(100);f__Rarobacteraceae(100);g__(100);s__(100);
Otu0157	k__Bacteria(100);p__Firmicutes(100);c__Bacilli(100);o__Bacillales(100);f__Staphylococcaceae(100);g__Staphylococcus(100);s__aureus(100);
Otu0158	k__Bacteria(100);p__Firmicutes(100);c__Clostridia(100);o__Clostridiales(100);f__Tissierellaceae(100);g__Parvimonas(100);s__(100);
Otu0159	k__Bacteria(100);p__Actinobacteria(100);c__Actinobacteria(100);o__Actinomycetales(100);f__Nocardiopsaceae(100);g__Nocardiopsis(100);s__(100);
Otu0160	k__Bacteria(100);p__Firmicutes(100);c__Clostridia(100);o__Clostridiales(100);f__Lachnospiraceae(100);g__Roseburia(100);s__faecis(100);
Otu0161	k__Bacteria(100);p__Actinobacteria(100);c__Actinobacteria(100);o__Actinomycetales(100);f__Actinopolysporaceae(100);g__(100);s__(100);
Otu0162	k__Bacteria(100);p__Actinobacteria(100);c__Actinobacteria(100);o__Actinomycetales(100);f__Micrococcaceae(100);g__Arthrobacter(100);s__psychrolactophilus(100);
Otu0163	k__Bacteria(100);p__Bacteroidetes(100);c__Bacteroidia(100);o__Bacteroidales(100);f__Porphyromonadaceae(100);g__Paludibacter(100);s__(100);
Otu0164	k__Bacteria(100);p__Proteobacteria(100);c__Gammaproteobacteria(100);o__Pseudomonadales(100);f__Pseudomonadaceae(100);g__Pseudomonas(100);s__umsongensis(100);
Otu0165	k__Bacteria(100);p__Firmicutes(100);c__Erysipelotrichi(100);o__Erysipelotrichales(100);f__Erysipelotrichaceae(100);g__(100);s__(100);
Otu0166	k__Bacteria(100);p__Actinobacteria(100);c__Actinobacteria(100);o__Actinomycetales(100);f__Microbacteriaceae(100);g__Mycetocola(100);s__(100);
Otu0167	k__Bacteria(100);p__Actinobacteria(100);c__Actinobacteria(100);o__Actinomycetales(100);f__Micrococcaceae(100);g__Kocuria(100);s__(100);
Otu0168	k__Bacteria(100);p__Actinobacteria(100);c__Actinobacteria(100);o__Actinomycetales(100);f__Pseudonocardiaceae(100);g__Pseudonocardia(100);s__(100);
Otu0169	k__Bacteria(100);p__Spirochaetes(100);c__Spirochaetes(100);o__Spirochaetales(100);f__Spirochaetaceae(100);g__Treponema(100);s__(100);
Otu0170	k__Bacteria(100);p__Proteobacteria(100);c__Gammaproteobacteria(100);o__Pseudomonadales(100);f__Moraxellaceae(100);g__Acinetobacter(100);s__lwoffii(100);
Otu0171	k__Bacteria(100);p__Proteobacteria(100);c__Betaproteobacteria(100);o__Burkholderiales(100);f__Burkholderiaceae(100);g__Burkholderia(100);s__bryophila(100);
Otu0172	k__Bacteria(100);p__Actinobacteria(100);c__Actinobacteria(100);o__Actinomycetales(100);f__Microbacteriaceae(100);g__Cryocola(100);s__poae(100);
Otu0173	k__Bacteria(100);p__Proteobacteria(100);c__Betaproteobacteria(100);o__Burkholderiales(100);f__Comamonadaceae(100);g__Leptothrix(100);s__(100);
Otu0174	k__Bacteria(100);p__Proteobacteria(100);c__Deltaproteobacteria(100);o__Desulfovibrionales(100);f__Desulfovibrionaceae(100);g__Desulfovibrio(100);s__D168(100);
Otu0175	k__Bacteria(100);p__Proteobacteria(100);c__Betaproteobacteria(100);o__Burkholderiales(100);f__Oxalobacteraceae(100);g__Janthinobacterium(100);s__(100);
Otu0176	k__Bacteria(100);p__Actinobacteria(100);c__Actinobacteria(100);o__Actinomycetales(100);f__Micrococcaceae(100);g__Microbispora(100);s__(100);
Otu0177	k__Bacteria(100);p__Proteobacteria(100);c__Alphaproteobacteria(100);o__Rhodobacterales(100);f__Rhodobacteraceae(100);g__Paracoccus(100);s__zeaxanthinifaciens(100);
Otu0178	k__Bacteria(100);p__Firmicutes(100);c__Clostridia(100);o__Clostridiales(100);f__Lachnospiraceae(100);g__Dorea(100);s__(100);
Otu0179	k__Bacteria(100);p__Firmicutes(100);c__Clostridia(100);o__Clostridiales(100);f__Lachnospiraceae(100);g__Blautia(100);s__(100);
Otu0180	k__Bacteria(100);p__Proteobacteria(100);c__Alphaproteobacteria(100);o__Caulobacterales(100);f__Caulobacteraceae(100);g__Arthrospira(100);s__(100);
Otu0181	k__Bacteria(100);p__Actinobacteria(100);c__Actinobacteria(100);o__Actinomycetales(100);f__Micrococcaceae(100);g__Arthrobacter(100);s__(100);
Otu0182	k__Bacteria(100);p__Firmicutes(100);c__Bacilli(100);o__Lactobacillales(100);f__Carnobacteriaceae(100);g__(100);s__(100);
Otu0183	k__Bacteria(100);p__Actinobacteria(100);c__Actinobacteria(100);o__Actinomycetales(100);f__Brevibacteriaceae(100);g__(100);s__(100);
Otu0184	k__Bacteria(100);p__Proteobacteria(100);c__Gammaproteobacteria(100);o__Pseudomonadales(100);f__Moraxellaceae(100);g__Enhydrobacter(100);s__(100);
Otu0185	k__Bacteria(100);p__Proteobacteria(100);c__Gammaproteobacteria(100);o__Pseudomonadales(100);f__Pseudomonadaceae(100);g__Pseudomonas(100);s__viridiflava(100);
Otu0186	k__Bacteria(100);p__Proteobacteria(100);c__Gammaproteobacteria(100);o__Pasteurellales(100);f__Pasteurellaceae(100);g__Aggregatibacter(100);s__(100);
Otu0187	k__Bacteria(100);p__Proteobacteria(100);c__Epsilonproteobacteria(100);o__Nautiliales(100);f__(100);g__(100);s__(100);
Otu0188	k__Bacteria(100);p__Firmicutes(100);c__Bacilli(100);o__Bacillales(100);f__Paenibacillaceae(100);g__(100);s__(100);
Otu0189	k__Bacteria(100);p__Proteobacteria(100);c__Alphaproteobacteria(100);o__Caulobacterales(100);f__Caulobacteraceae(100);g__(100);s__(100);
Otu0190	k__Bacteria(100);p__Actinobacteria(100);c__Actinobacteria(100);o__Actinomycetales(100);f__Microbacteriaceae(100);g__(100);s__(100);
Otu0191	k__Bacteria(100);p__Bacteroidetes(100);c__Cytophagia(100);o__Cytophagales(100);f__Cytophagaceae(100);g__Hymenobacter(100);s__(100);
Otu0192	k__Bacteria(100);p__Firmicutes(100);c__Bacilli(100);o__Lactobacillales(100);f__Carnobacteriaceae(100);g__Trichococcus(100);s__(100);
Otu0193	k__Bacteria(100);p__Actinobacteria(100);c__Actinobacteria(100);o__Actinomycetales(100);f__Dermabacteraceae(100);g__(100);s__(100);
Otu0194	k__Bacteria(100);p__Proteobacteria(100);c__Gammaproteobacteria(100);o__Pseudomonadales(100);f__Moraxellaceae(100);g__(100);s__(100);
Otu0195	k__Bacteria(100);p__Proteobacteria(100);c__Gammaproteobacteria(100);o__Xanthomonadales(100);f__(100);g__(100);s__(100);
Otu0196	k__Bacteria(100);p__Proteobacteria(100);c__Alphaproteobacteria(100);o__Rhodobacterales(100);f__Rhodobacteraceae(100);g__Paracoccus(100);s__aminovorans(100);
Otu0197	k__Bacteria(100);p__Firmicutes(100);c__Clostridia(100);o__Clostridiales(100);f__Lachnospiraceae(100);g__Anaerostipes(100);s__(100);
Otu0198	k__Bacteria(100);p__Actinobacteria(100);c__Actinobacteria(100);o__Actinomycetales(100);f__Microbacteriaceae(100);g__Microbacterium(100);s__aurum(100);
Otu0199	k__Bacteria(100);p__Firmicutes(100);c__Bacilli(100);o__Lactobacillales(100);f__Aerococcaceae(100);g__Facklamia(100);s__(100);
Otu0200	k__Bacteria(100);p__Actinobacteria(100);c__Actinobacteria(100);o__Actinomycetales(100);f__Microbacteriaceae(100);g__Curtobacterium(100);s__(100);
Otu0201	k__Bacteria(100);p__Firmicutes(100);c__Erysipelotrichi(100);o__Erysipelotrichales(100);f__Erysipelotrichaceae(100);g__p-75-a5(100);s__(100);
Otu0202	k__Bacteria(100);p__Proteobacteria(100);c__Alphaproteobacteria(100);o__Caulobacterales(100);f__Caulobacteraceae(100);g__Phenylobacterium(100);s__(100);
Otu0203	k__Bacteria(100);p__Spirochaetes(100);c__Spirochaetes(100);o__Sphaerochaetales(100);f__Sphaerochaetaceae(100);g__Sphaerochaeta(100);s__(100);
Otu0204	k__Bacteria(100);p__Actinobacteria(100);c__Actinobacteria(100);o__Actinomycetales(100);f__Microbacteriaceae(100);g__Rathayibacter(100);s__caricis(100);
Otu0205	k__Bacteria(100);p__Actinobacteria(100);c__Actinobacteria(100);o__Actinomycetales(100);f__Corynebacteriaceae(100);g__Corynebacterium(100);s__pilosum(100);
Otu0206	k__Bacteria(100);p__Actinobacteria(100);c__Actinobacteria(100);o__Actinomycetales(100);f__Micrococcaceae(100);g__Micrococcus(100);s__luteus(100);
Otu0207	k__Bacteria(100);p__Firmicutes(100);c__Bacilli(100);o__Bacillales(100);f__Bacillaceae(100);g__Bacillus(100);s__longiquaesitum(100);
Otu0208	k__Bacteria(100);p__Proteobacteria(100);c__Betaproteobacteria(100);o__Burkholderiales(100);f__Oxalobacteraceae(100);g__Cupriavidus(100);s__(100);
Otu0209	k__Bacteria(100);p__Thermi(100);c__Deinococci(100);o__Deinococcales(100);f__Deinococcaceae(100);g__R18-435(100);s__(100);
Otu0210	k__Bacteria(100);p__Proteobacteria(100);c__Gammaproteobacteria(100);o__Xanthomonadales(100);f__Xanthomonadaceae(100);g__Luteibacter(100);s__(100);
Otu0211	k__Bacteria(100);p__Proteobacteria(100);c__Betaproteobacteria(100);o__Neisseriales(100);f__Neisseriaceae(100);g__Conchiformibius(100);s__kuhniae(100);
Otu0212	k__Bacteria(100);p__Actinobacteria(100);c__Actinobacteria(100);o__Actinomycetales(100);f__(100);g__(100);s__(100);
Otu0213	k__Bacteria(100);p__Actinobacteria(100);c__Actinobacteria(100);o__Actinomycetales(100);f__Dietziaceae(100);g__Dietzia(100);s__(100);
Otu0214	k__Bacteria(100);p__Proteobacteria(100);c__Betaproteobacteria(100);o__Burkholderiales(100);f__Comamonadaceae(100);g__Variovorax(100);s__(100);
Otu0215	k__Bacteria(100);p__Firmicutes(100);c__Clostridia(100);o__Clostridiales(100);f__Peptococcaceae(100);g__rc4-4(100);s__(100);
Otu0216	k__Bacteria(100);p__Synergistetes(100);c__Synergistia(100);o__Synergistales(100);f__(100);g__(100);s__(100);
Otu0217	k__Bacteria(100);p__Deferribacteres(100);c__Deferribacteres(100);o__Deferribacterales(100);f__(100);g__(100);s__(100);
Otu0218	k__Bacteria(100);p__Proteobacteria(100);c__Epsilonproteobacteria(100);o__Campylobacterales(100);f__Helicobacteraceae(100);g__Helicobacter(100);s__hepaticus(100);
Otu0219	k__Bacteria(100);p__Firmicutes(100);c__Bacilli(100);o__Lactobacillales(100);f__Leuconostocaceae(100);g__Leuconostoc(100);s__mesenteroides(100);
Otu0220	k__Bacteria(100);p__Proteobacteria(100);c__Betaproteobacteria(100);o__Burkholderiales(100);f__Comamonadaceae(100);g__Pelomonas(100);s__puraquae(100);
Otu0221	k__Bacteria(100);p__Firmicutes(100);c__Clostridia(100);o__Thermoanaerobacterales(100);f__Caldicellulosiruptoraceae(100);g__Caldicellulosiruptor(100);s__(100);
Otu0222	k__Bacteria(100);p__Proteobacteria(100);c__Deltaproteobacteria(100);o__Desulfovibrionales(100);f__Desulfovibrionaceae(100);g__(100);s__(100);
Otu0223	k__Bacteria(100);p__Actinobacteria(100);c__Actinobacteria(100);o__Actinomycetales(100);f__Nocardioidaceae(100);g__(100);s__(100);
Otu0224	k__Bacteria(100);p__Firmicutes(100);c__Clostridia(100);o__Clostridiales(100);f__Veillonellaceae(100);g__Veillonella(100);s__parvula(100);
Otu0225	k__Bacteria(100);p__Actinobacteria(100);c__Actinobacteria(100);o__Actinomycetales(100);f__Nocardiaceae(100);g__Rhodococcus(100);s__globerulus(100);
Otu0226	k__Bacteria(100);p__Fusobacteria(100);c__Fusobacteriia(100);o__Fusobacteriales(100);f__Leptotrichiaceae(100);g__Leptotrichia(100);s__(100);
Otu0227	k__Bacteria(100);p__Actinobacteria(100);c__Actinobacteria(100);o__Actinomycetales(100);f__Nocardiaceae(100);g__Rhodococcus(100);s__fascians(100);
Otu0228	k__Bacteria(100);p__Firmicutes(100);c__Clostridia(100);o__Clostridiales(100);f__Clostridiaceae(100);g__(100);s__(100);
Otu0229	k__Bacteria(100);p__Actinobacteria(100);c__Actinobacteria(100);o__Actinomycetales(100);f__Dietziaceae(100);g__(100);s__(100);
Otu0230	k__Bacteria(100);p__Thermi(100);c__Deinococci(100);o__Deinococcales(100);f__Deinococcaceae(100);g__Deinococcus(100);s__aquatilis(100);
Otu0231	k__Bacteria(100);p__Proteobacteria(100);c__Gammaproteobacteria(100);o__Pseudomonadales(100);f__Moraxellaceae(100);g__Alkanindiges(100);s__(100);
Otu0232	k__Bacteria(100);p__Proteobacteria(100);c__Alphaproteobacteria(100);o__Caulobacterales(100);f__Caulobacteraceae(100);g__Brevundimonas(100);s__diminuta(100);
Otu0233	k__Bacteria(100);p__Actinobacteria(100);c__Actinobacteria(100);o__Actinomycetales(100);f__Streptomycetaceae(100);g__Streptomyces(100);s__atratus(100);
Otu0234	k__Bacteria(100);p__Actinobacteria(100);c__Actinobacteria(100);o__Actinomycetales(100);f__Intrasporangiaceae(100);g__Janibacter(100);s__(100);
Otu0235	k__Bacteria(100);p__Actinobacteria(100);c__Actinobacteria(100);o__Actinomycetales(100);f__Corynebacteriaceae(100);g__Corynebacterium(100);s__renale(100);
Otu0236	k__Bacteria(100);p__Bacteroidetes(100);c__Bacteroidia(100);o__Bacteroidales(100);f__Bacteroidaceae(100);g__Bacteroides(100);s__coprosuis(100);
Otu0237	k__Bacteria(100);p__Proteobacteria(100);c__Gammaproteobacteria(100);o__Pseudomonadales(100);f__Pseudomonadaceae(100);g__Pseudomonas(100);s__veronii(100);
Otu0238	k__Bacteria(100);p__Actinobacteria(100);c__Actinobacteria(100);o__Actinomycetales(100);f__Geodermatophilaceae(100);g__Modestobacter(100);s__(100);
Otu0239	k__Bacteria(100);p__Proteobacteria(100);c__Betaproteobacteria(100);o__Methylophilales(100);f__Methylophilaceae(100);g__(100);s__(100);
Otu0240	k__Bacteria(100);p__Firmicutes(100);c__Bacilli(100);o__Bacillales(100);f__Planococcaceae(100);g__Planomicrobium(100);s__(100);
Otu0241	k__Bacteria(100);p__Firmicutes(100);c__Bacilli(100);o__Lactobacillales(100);f__Aerococcaceae(100);g__Abiotrophia(100);s__(100);
Otu0242	k__Bacteria(100);p__Firmicutes(100);c__Clostridia(100);o__Clostridiales(100);f__Lachnospiraceae(100);g__Oribacterium(100);s__(100);
Otu0243	k__Bacteria(100);p__Bacteroidetes(100);c__Bacteroidia(100);o__Bacteroidales(100);f__Paraprevotellaceae(100);g__YRC22(100);s__(100);
Otu0244	k__Bacteria(100);p__Actinobacteria(100);c__Actinobacteria(100);o__Actinomycetales(100);f__Nocardiopsaceae(100);g__(100);s__(100);
Otu0245	k__Bacteria(100);p__Actinobacteria(100);c__Actinobacteria(100);o__Actinomycetales(100);f__Microbacteriaceae(100);g__Clavibacter(100);s__michiganensis(100);
Otu0246	k__Bacteria(100);p__Actinobacteria(100);c__Actinobacteria(100);o__Actinomycetales(100);f__Streptomycetaceae(100);g__Streptomyces(100);s__mashuensis(100);
Otu0247	k__Bacteria(100);p__Actinobacteria(100);c__Actinobacteria(100);o__Actinomycetales(100);f__Micrococcaceae(100);g__Arthrobacter(100);s__crystallopoietes(100);
Otu0248	k__Bacteria(100);p__Firmicutes(100);c__Bacilli(100);o__Bacillales(100);f__Staphylococcaceae(100);g__Staphylococcus(100);s__succinus(100);
Otu0249	k__Bacteria(100);p__Proteobacteria(100);c__Deltaproteobacteria(100);o__Desulfovibrionales(100);f__Desulfovibrionaceae(100);g__Desulfovibrio(100);s__(100);
Otu0250	k__Bacteria(100);p__Proteobacteria(100);c__Alphaproteobacteria(100);o__Sphingomonadales(100);f__Sphingomonadaceae(100);g__Sphingomonas(100);s__asaccharolytica(100);
Otu0252	k__Bacteria(100);p__Firmicutes(100);c__Clostridia(100);o__Clostridiales(100);f__Tissierellaceae(100);g__Peptoniphilus(100);s__(100);
Otu0253	k__Bacteria(100);p__Synergistetes(100);c__Synergistia(100);o__Synergistales(100);f__Dethiosulfovibrionaceae(100);g__Pyramidobacter(100);s__(100);
Otu0254	k__Bacteria(100);p__Firmicutes(100);c__Erysipelotrichi(100);o__Erysipelotrichales(100);f__Erysipelotrichaceae(100);g__Sharpea(100);s__azabuensis(100);
Otu0255	k__Bacteria(100);p__GN02(100);c__BD1-5(100);o__(100);f__(100);g__(100);s__(100);
Otu0256	k__Bacteria(100);p__Bacteroidetes(100);c__Bacteroidia(100);o__Bacteroidales(100);f__Porphyromonadaceae(100);g__Tannerella(100);s__(100);
Otu0257	k__Bacteria(100);p__Bacteroidetes(100);c__Saprospirae(100);o__(100);f__(100);g__(100);s__(100);
Otu0258	k__Bacteria(100);p__Firmicutes(100);c__Bacilli(100);o__Bacillales(100);f__Exiguobacteraceae(100);g__Exiguobacterium(100);s__(100);
Otu0259	k__Bacteria(100);p__Actinobacteria(100);c__Actinobacteria(100);o__Actinomycetales(100);f__Microbacteriaceae(100);g__Microbacterium(100);s__(100);
Otu0260	k__Bacteria(100);p__Bacteroidetes(100);c__Sphingobacteriia(100);o__Sphingobacteriales(100);f__Sphingobacteriaceae(100);g__Pedobacter(100);s__(100);
Otu0261	k__Bacteria(100);p__Proteobacteria(100);c__Gammaproteobacteria(100);o__Enterobacteriales(100);f__Enterobacteriaceae(100);g__Serratia(100);s__(100);
Otu0262	k__Bacteria(100);p__Actinobacteria(100);c__Actinobacteria(100);o__Actinomycetales(100);f__Nakamurellaceae(100);g__(100);s__(100);
Otu0263	k__Bacteria(100);p__Proteobacteria(100);c__Gammaproteobacteria(100);o__Enterobacteriales(100);f__Enterobacteriaceae(100);g__Plesiomonas(100);s__shigelloides(100);
Otu0264	k__Bacteria(100);p__Firmicutes(100);c__Bacilli(100);o__Bacillales(100);f__Planococcaceae(100);g__Planococcus(100);s__(100);
Otu0265	k__Bacteria(100);p__Fibrobacteres(100);c__Fibrobacteria(100);o__Fibrobacterales(100);f__(100);g__(100);s__(100);
Otu0266	k__Bacteria(100);p__Bacteroidetes(100);c__Bacteroidia(100);o__Bacteroidales(100);f__Porphyromonadaceae(100);g__Porphyromonas(100);s__endodontalis(100);
Otu0267	k__Bacteria(100);p__Firmicutes(100);c__Bacilli(100);o__Bacillales(100);f__Staphylococcaceae(100);g__Salinicoccus(100);s__(100);
Otu0268	k__Bacteria(100);p__Bacteroidetes(100);c__Bacteroidia(100);o__Bacteroidales(100);f__Prevotellaceae(100);g__Prevotella(100);s__copri(100);
Otu0269	k__Bacteria(100);p__Proteobacteria(100);c__Betaproteobacteria(100);o__Burkholderiales(100);f__Comamonadaceae(100);g__Xenophilus(100);s__(100);
Otu0270	k__Bacteria(100);p__Firmicutes(100);c__Bacilli(100);o__Lactobacillales(100);f__Enterococcaceae(100);g__Enterococcus(100);s__sulfureus(100);
Otu0271	k__Bacteria(100);p__Actinobacteria(100);c__Actinobacteria(100);o__Actinomycetales(100);f__Microbacteriaceae(100);g__Salinibacterium(100);s__(100);
Otu0272	k__Bacteria(100);p__Proteobacteria(100);c__Gammaproteobacteria(100);o__Aeromonadales(100);f__Succinivibrionaceae(100);g__(100);s__(100);
Otu0273	k__Bacteria(100);p__Proteobacteria(100);c__Gammaproteobacteria(100);o__Pasteurellales(100);f__Pasteurellaceae(100);g__Haemophilus(100);s__parainfluenzae(100);
Otu0274	k__Bacteria(100);p__Firmicutes(100);c__Bacilli(100);o__Lactobacillales(100);f__Carnobacteriaceae(100);g__Carnobacterium(100);s__viridans(100);
Otu0275	k__Bacteria(100);p__Bacteroidetes(100);c__Rhodothermi(100);o__Rhodothermales(100);f__(100);g__(100);s__(100);
Otu0276	k__Bacteria(100);p__Firmicutes(100);c__Bacilli(100);o__Lactobacillales(100);f__Enterococcaceae(100);g__Enterococcus(100);s__asini(100);
Otu0277	k__Bacteria(100);p__Proteobacteria(100);c__Alphaproteobacteria(100);o__Rhodospirillales(100);f__Acetobacteraceae(100);g__(100);s__(100);
Otu0278	k__Bacteria(100);p__Proteobacteria(100);c__Gammaproteobacteria(100);o__Pseudomonadales(100);f__Pseudomonadaceae(100);g__Azomonas(100);s__(100);
Otu0279	k__Bacteria(100);p__Firmicutes(100);c__Clostridia(100);o__Clostridiales(100);f__Christensenellaceae(100);g__Christensenella(100);s__(100);
Otu0280	k__Bacteria(100);p__Lentisphaerae(100);c__Lentisphaeria(100);o__Victivallales(100);f__Victivallaceae(100);g__(100);s__(100);
Otu0281	k__Bacteria(100);p__Firmicutes(100);c__Bacilli(100);o__Lactobacillales(100);f__Lactobacillaceae(100);g__Lactobacillus(100);s__iners(100);
Otu0282	k__Bacteria(100);p__Bacteroidetes(100);c__Bacteroidia(100);o__Bacteroidales(100);f__Bacteroidaceae(100);g__BF311(100);s__(100);
Otu0283	k__Bacteria(100);p__Firmicutes(100);c__Bacilli(100);o__Bacillales(100);f__Planococcaceae(100);g__Sporosarcina(100);s__(100);
Otu0284	k__Bacteria(100);p__Actinobacteria(100);c__Acidimicrobiia(100);o__Acidimicrobiales(100);f__(100);g__(100);s__(100);
Otu0285	k__Bacteria(100);p__SAR406(100);c__AB16(100);o__SSW63Au(100);f__(100);g__(100);s__(100);
Otu0286	k__Bacteria(100);p__Firmicutes(100);c__Clostridia(100);o__Clostridiales(100);f__Ruminococcaceae(100);g__Ethanoligenens(100);s__(100);
Otu0287	k__Bacteria(100);p__Actinobacteria(100);c__Actinobacteria(100);o__Actinomycetales(100);f__Nocardioidaceae(100);g__Nocardioides(100);s__(100);
Otu0288	k__Bacteria(100);p__Proteobacteria(100);c__Gammaproteobacteria(100);o__Pseudomonadales(100);f__Pseudomonadaceae(100);g__Pseudomonas(100);s__fragi(100);
Otu0289	k__Bacteria(100);p__Proteobacteria(100);c__Gammaproteobacteria(100);o__Enterobacteriales(100);f__Enterobacteriaceae(100);g__Erwinia(100);s__(100);
Otu0290	k__Bacteria(100);p__Actinobacteria(100);c__Actinobacteria(100);o__Actinomycetales(100);f__Microbacteriaceae(100);g__Pseudoclavibacter(100);s__(100);
Otu0291	k__Bacteria(100);p__OP9(100);c__OPB46(100);o__(100);f__(100);g__(100);s__(100);
Otu0292	k__Bacteria(100);p__Firmicutes(100);c__Bacilli(100);o__Lactobacillales(100);f__Streptococcaceae(100);g__Streptococcus(100);s__equi(100);
Otu0293	k__Bacteria(100);p__Proteobacteria(100);c__Betaproteobacteria(100);o__Burkholderiales(100);f__Alcaligenaceae(100);g__(100);s__(100);
Otu0294	k__Bacteria(100);p__Spirochaetes(100);c__Spirochaetes(100);o__Spirochaetales(100);f__Spirochaetaceae(100);g__(100);s__(100);
Otu0295	k__Bacteria(100);p__Proteobacteria(100);c__Gammaproteobacteria(100);o__Vibrionales(100);f__(100);g__(100);s__(100);
Otu0296	k__Bacteria(100);p__Actinobacteria(100);c__Actinobacteria(100);o__Actinomycetales(100);f__Microbacteriaceae(100);g__Microbacterium(100);s__maritypicum(100);
Otu0297	k__Bacteria(100);p__Actinobacteria(100);c__Actinobacteria(100);o__Actinomycetales(100);f__Microbacteriaceae(100);g__Leucobacter(100);s__(100);
Otu0298	k__Bacteria(100);p__Proteobacteria(100);c__Betaproteobacteria(100);o__Burkholderiales(100);f__Comamonadaceae(100);g__Roseateles(100);s__(100);
Otu0299	k__Bacteria(100);p__Firmicutes(100);c__Bacilli(100);o__Lactobacillales(100);f__Lactobacillaceae(100);g__Lactobacillus(100);s__reuteri(100);
Otu0300	k__Bacteria(100);p__Firmicutes(100);c__Bacilli(100);o__Bacillales(100);f__Bacillaceae(100);g__Bacillus(100);s__acidicola(100);
Otu0301	k__Bacteria(100);p__Actinobacteria(100);c__Actinobacteria(100);o__Actinomycetales(100);f__Tsukamurellaceae(100);g__(100);s__(100);
Otu0302	k__Bacteria(100);p__Verrucomicrobia(100);c__Methylacidiphilae(100);o__(100);f__(100);g__(100);s__(100);
Otu0303	k__Bacteria(100);p__Firmicutes(100);c__Bacilli(100);o__Bacillales(100);f__Staphylococcaceae(100);g__Staphylococcus(100);s__lugdunensis(100);
Otu0304	k__Bacteria(100);p__Actinobacteria(100);c__Actinobacteria(100);o__Actinomycetales(100);f__Nocardioidaceae(100);g__Aeromicrobium(100);s__(100);
Otu0305	k__Bacteria(100);p__Fibrobacteres(100);c__Fibrobacteria(100);o__Fibrobacterales(100);f__Fibrobacteraceae(100);g__Fibrobacter(100);s__(100);
Otu0306	k__Bacteria(100);p__Proteobacteria(100);c__Alphaproteobacteria(100);o__Rhodobacterales(100);f__Rhodobacteraceae(100);g__Rhodobacter(100);s__(100);
Otu0307	k__Bacteria(100);p__Firmicutes(100);c__Clostridia(100);o__Clostridiales(100);f__Peptostreptococcaceae(100);g__Filifactor(100);s__(100);
Otu0308	k__Bacteria(100);p__Proteobacteria(100);c__Betaproteobacteria(100);o__Burkholderiales(100);f__Comamonadaceae(100);g__Acidovorax(100);s__facilis(100);
Otu0309	k__Bacteria(100);p__Proteobacteria(100);c__Betaproteobacteria(100);o__Burkholderiales(100);f__Alcaligenaceae(100);g__Pigmentiphaga(100);s__(100);
Otu0310	k__Bacteria(100);p__Proteobacteria(100);c__Betaproteobacteria(100);o__Burkholderiales(100);f__Oxalobacteraceae(100);g__Herbaspirillum(100);s__(100);
Otu0311	k__Bacteria(100);p__Firmicutes(100);c__Clostridia(100);o__Clostridiales(100);f__Lachnospiraceae(100);g__Roseburia(100);s__(100);
Otu0312	k__Bacteria(100);p__Firmicutes(100);c__Clostridia(100);o__Clostridiales(100);f__Dehalobacteriaceae(100);g__Dehalobacterium(100);s__(100);
Otu0313	k__Bacteria(100);p__Chloroflexi(100);c__Ktedonobacteria(100);o__Thermogemmatisporales(100);f__(100);g__(100);s__(100);
Otu0314	k__Bacteria(100);p__Tenericutes(100);c__Mollicutes(100);o__Anaeroplasmatales(100);f__Anaeroplasmataceae(100);g__Anaeroplasma(100);s__(100);
Otu0315	k__Bacteria(100);p__Firmicutes(100);c__Clostridia(100);o__Clostridiales(100);f__Peptostreptococcaceae(100);g__Tepidibacter(100);s__(100);
Otu0316	k__Bacteria(100);p__Proteobacteria(100);c__Alphaproteobacteria(100);o__Sphingomonadales(100);f__Sphingomonadaceae(100);g__Novosphingobium(100);s__resinovorum(100);
Otu0317	k__Bacteria(100);p__Firmicutes(100);c__Clostridia(100);o__Clostridiales(100);f__Ruminococcaceae(100);g__Ruminococcus(100);s__bromii(100);
Otu0318	k__Bacteria(100);p__Actinobacteria(100);c__Actinobacteria(100);o__Actinomycetales(100);f__Micrococcaceae(100);g__Citricoccus(100);s__alkalitolerans(100);
Otu0319	k__Bacteria(100);p__Planctomycetes(100);c__Phycisphaerae(100);o__WD2101(100);f__(100);g__(100);s__(100);
Otu0320	k__Bacteria(100);p__Proteobacteria(100);c__Alphaproteobacteria(100);o__(100);f__(100);g__(100);s__(100);
Otu0321	k__Bacteria(100);p__Proteobacteria(100);c__Betaproteobacteria(100);o__Burkholderiales(100);f__Burkholderiaceae(100);g__Lautropia(100);s__(100);
Otu0322	k__Bacteria(100);p__Proteobacteria(100);c__Betaproteobacteria(100);o__Burkholderiales(100);f__Burkholderiaceae(100);g__Burkholderia(100);s__graminis(100);
Otu0323	k__Bacteria(100);p__Actinobacteria(100);c__Actinobacteria(100);o__Actinomycetales(100);f__Nocardiopsaceae(100);g__Prauseria(100);s__(100);
Otu0324	k__Bacteria(100);p__Bacteroidetes(100);c__Bacteroidia(100);o__Bacteroidales(100);f__Bacteroidaceae(100);g__Bacteroides(100);s__fragilis(100);
Otu0325	k__Bacteria(100);p__Firmicutes(100);c__Clostridia(100);o__Clostridiales(100);f__Clostridiaceae(100);g__Caldanaerocella(100);s__(100);
Otu0326	k__Bacteria(100);p__Firmicutes(100);c__Clostridia(100);o__Clostridiales(100);f__Veillonellaceae(100);g__Veillonella(100);s__(100);
Otu0327	k__Bacteria(100);p__Proteobacteria(100);c__Gammaproteobacteria(100);o__Alteromonadales(100);f__Moritellaceae(100);g__(100);s__(100);
Otu0328	k__Bacteria(100);p__Proteobacteria(100);c__Alphaproteobacteria(100);o__RF32(100);f__(100);g__(100);s__(100);
Otu0329	k__Bacteria(100);p__Bacteroidetes(100);c__Flavobacteriia(100);o__Flavobacteriales(100);f__Flavobacteriaceae(100);g__Flavobacterium(100);s__(100);
Otu0330	k__Bacteria(100);p__Firmicutes(100);c__Bacilli(100);o__Bacillales(100);f__Planococcaceae(100);g__Solibacillus(100);s__(100);
Otu0331	k__Bacteria(100);p__Proteobacteria(100);c__Alphaproteobacteria(100);o__Rhodobacterales(100);f__Rhodobacteraceae(100);g__Paracoccus(100);s__(100);
Otu0332	k__Bacteria(100);p__Actinobacteria(100);c__Actinobacteria(100);o__Actinomycetales(100);f__Micrococcaceae(100);g__Kocuria(100);s__palustris(100);
Otu0333	k__Bacteria(100);p__Actinobacteria(100);c__Actinobacteria(100);o__Actinomycetales(100);f__Mycobacteriaceae(100);g__Mycobacterium(100);s__arupense(100);
Otu0334	k__Bacteria(100);p__Bacteroidetes(100);c__Flavobacteriia(100);o__Flavobacteriales(100);f__Flavobacteriaceae(100);g__(100);s__(100);
Otu0335	k__Bacteria(100);p__Firmicutes(100);c__Bacilli(100);o__Lactobacillales(100);f__Enterococcaceae(100);g__Vagococcus(100);s__salmoninarum(100);
Otu0336	k__Bacteria(100);p__Proteobacteria(100);c__Alphaproteobacteria(100);o__Caulobacterales(100);f__Caulobacteraceae(100);g__Caulobacter(100);s__(100);
Otu0337	k__Bacteria(100);p__Firmicutes(100);c__Erysipelotrichi(100);o__Erysipelotrichales(100);f__Erysipelotrichaceae(100);g__L7A_E11(100);s__(100);
Otu0338	k__Bacteria(100);p__Actinobacteria(100);c__Acidimicrobiia(100);o__Acidimicrobiales(100);f__Microthrixaceae(100);g__Candidatus_Microthrix(100);s__(100);
Otu0339	k__Bacteria(100);p__Firmicutes(100);c__Bacilli(100);o__Lactobacillales(100);f__Aerococcaceae(100);g__Alkalibacterium(100);s__iburiense(100);
Otu0340	k__Bacteria(100);p__Firmicutes(100);c__Bacilli(100);o__Lactobacillales(100);f__Lactobacillaceae(100);g__Lactobacillus(100);s__pontis(100);
Otu0341	k__Bacteria(100);p__Proteobacteria(100);c__Alphaproteobacteria(100);o__Caulobacterales(100);f__Caulobacteraceae(100);g__Arthrospira(100);s__fusiformis(100);
Otu0342	k__Bacteria(100);p__Actinobacteria(100);c__Actinobacteria(100);o__Actinomycetales(100);f__Microbacteriaceae(100);g__Microbacterium(100);s__lacticum(100);
Otu0343	k__Bacteria(100);p__Verrucomicrobia(100);c__Methylacidiphilae(100);o__Methylacidiphilales(100);f__Methylacidiphilaceae(100);g__Candidatus_Methylacidiphilum(100);s__(100);
Otu0344	k__Bacteria(100);p__Firmicutes(100);c__Bacilli(100);o__Bacillales(100);f__Bacillaceae(100);g__Bacillus(100);s__fumarioli(100);
Otu0345	k__Bacteria(100);p__Tenericutes(100);c__(100);o__(100);f__(100);g__(100);s__(100);
Otu0346	k__Bacteria(100);p__Firmicutes(100);c__Bacilli(100);o__Bacillales(100);f__Thermoactinomycetaceae(100);g__Planifilum(100);s__(100);
Otu0347	k__Bacteria(100);p__Chlorobi(100);c__Chlorobia(100);o__Chloroherpetales(100);f__(100);g__(100);s__(100);
Otu0348	k__Bacteria(100);p__Firmicutes(100);c__Clostridia(100);o__Clostridiales(100);f__Dehalobacteriaceae(100);g__(100);s__(100);
Otu0349	k__Bacteria(100);p__Proteobacteria(100);c__Deltaproteobacteria(100);o__Myxococcales(100);f__(100);g__(100);s__(100);
Otu0350	k__Bacteria(100);p__Tenericutes(100);c__Mollicutes(100);o__Acholeplasmatales(100);f__(100);g__(100);s__(100);
Otu0351	k__Bacteria(100);p__Actinobacteria(100);c__Actinobacteria(100);o__Actinomycetales(100);f__Corynebacteriaceae(100);g__Corynebacterium(100);s__variabile(100);
Otu0352	k__Bacteria(100);p__Firmicutes(100);c__Bacilli(100);o__Bacillales(100);f__Bacillaceae(100);g__Anoxybacillus(100);s__(100);
Otu0353	k__Bacteria(100);p__Synergistetes(100);c__Synergistia(100);o__Synergistales(100);f__Synergistaceae(100);g__(100);s__(100);
Otu0354	k__Bacteria(100);p__Firmicutes(100);c__Clostridia(100);o__Clostridiales(100);f__Veillonellaceae(100);g__Acidaminococcus(100);s__(100);
Otu0355	k__Bacteria(100);p__Firmicutes(100);c__Clostridia(100);o__Clostridiales(100);f__Lachnospiraceae(100);g__Ruminococcus(100);s__gnavus(100);
Otu0356	k__Bacteria(100);p__Actinobacteria(100);c__Actinobacteria(100);o__Actinomycetales(100);f__Microbacteriaceae(100);g__Agrococcus(100);s__(100);
Otu0357	k__Bacteria(100);p__Proteobacteria(100);c__Gammaproteobacteria(100);o__Pseudomonadales(100);f__Moraxellaceae(100);g__Enhydrobacter(100);s__aerosaccus(100);
Otu0358	k__Bacteria(100);p__Proteobacteria(100);c__Gammaproteobacteria(100);o__Aeromonadales(100);f__Succinivibrionaceae(100);g__Succinivibrio(100);s__(100);
Otu0359	k__Bacteria(100);p__Proteobacteria(100);c__Gammaproteobacteria(100);o__Enterobacteriales(100);f__Enterobacteriaceae(100);g__Gluconacetobacter(100);s__(100);
Otu0360	k__Bacteria(100);p__Proteobacteria(100);c__Gammaproteobacteria(100);o__Xanthomonadales(100);f__Xanthomonadaceae(100);g__Ignatzschineria(100);s__(100);
Otu0361	k__Bacteria(100);p__Acidobacteria(100);c__Chloracidobacteria(100);o__Chloracidobacterales(100);f__Chloracidobacteraceae(100);g__(100);s__(100);
Otu0362	k__Bacteria(100);p__Acidobacteria(100);c__Acidobacteriia(100);o__Acidobacteriales(100);f__Acidobacteriaceae(100);g__(100);s__(100);
Otu0363	k__Bacteria(100);p__Actinobacteria(100);c__Actinobacteria(100);o__Actinomycetales(100);f__Nocardiaceae(100);g__Rhodococcus(100);s__(100);
Otu0364	k__Bacteria(100);p__Proteobacteria(100);c__Alphaproteobacteria(100);o__Rhizobiales(100);f__Methylobacteriaceae(100);g__Methylobacterium(100);s__mesophilicum(100);
Otu0365	k__Bacteria(100);p__Actinobacteria(100);c__Actinobacteria(100);o__Actinomycetales(100);f__Dermacoccaceae(100);g__Dermacoccus(100);s__(100);
Otu0366	k__Bacteria(100);p__Bacteroidetes(100);c__Bacteroidia(100);o__Bacteroidales(100);f__Barnesiellaceae(100);g__(100);s__(100);
Otu0367	k__Bacteria(100);p__Spirochaetes(100);c__Brevinematae(100);o__(100);f__(100);g__(100);s__(100);
Otu0368	k__Bacteria(100);p__Proteobacteria(100);c__Betaproteobacteria(100);o__Burkholderiales(100);f__Oxalobacteraceae(100);g__Ralstonia(100);s__(100);
Otu0369	k__Bacteria(100);p__Proteobacteria(100);c__Betaproteobacteria(100);o__Burkholderiales(100);f__Comamonadaceae(100);g__Methylibium(100);s__(100);
Otu0370	k__Bacteria(100);p__Actinobacteria(100);c__Actinobacteria(100);o__Actinomycetales(100);f__Dermabacteraceae(100);g__Brachybacterium(100);s__conglomeratum(100);
Otu0371	k__Bacteria(100);p__Proteobacteria(100);c__Alphaproteobacteria(100);o__Sphingomonadales(100);f__Sphingomonadaceae(100);g__Sphingomonas(100);s__(100);
Otu0373	k__Bacteria(100);p__Firmicutes(100);c__Bacilli(100);o__Lactobacillales(100);f__Streptococcaceae(100);g__Streptococcus(100);s__luteciae(100);
Otu0374	k__Bacteria(100);p__Actinobacteria(100);c__Actinobacteria(100);o__Actinomycetales(100);f__Geodermatophilaceae(100);g__(100);s__(100);
Otu0375	k__Bacteria(100);p__Proteobacteria(100);c__Betaproteobacteria(100);o__Burkholderiales(100);f__Comamonadaceae(100);g__Hylemonella(100);s__(100);
Otu0376	k__Bacteria(100);p__Firmicutes(100);c__Clostridia(100);o__Clostridiales(100);f__Clostridiaceae(100);g__Candidatus_Arthromitus(100);s__(100);
Otu0377	k__Bacteria(100);p__Firmicutes(100);c__Clostridia(100);o__Clostridiales(100);f__Tissierellaceae(100);g__Anaerococcus(100);s__(100);
Otu0378	k__Bacteria(100);p__Firmicutes(100);c__Clostridia(100);o__Clostridiales(100);f__Veillonellaceae(100);g__Selenomonas(100);s__ruminantium(100);
Otu0379	k__Bacteria(100);p__Actinobacteria(100);c__Actinobacteria(100);o__Actinomycetales(100);f__Propionibacteriaceae(100);g__Luteococcus(100);s__(100);
Otu0380	k__Bacteria(100);p__Firmicutes(100);c__Clostridia(100);o__Clostridiales(100);f__Gracilibacteraceae(100);g__Gracilibacter(100);s__(100);
Otu0381	k__Bacteria(100);p__Firmicutes(100);c__Bacilli(100);o__Lactobacillales(100);f__Streptococcaceae(100);g__Lactococcus(100);s__garvieae(100);
Otu0382	k__Bacteria(100);p__Firmicutes(100);c__Clostridia(100);o__Clostridiales(100);f__Eubacteriaceae(100);g__Anaerofustis(100);s__(100);
Otu0383	k__Bacteria(100);p__FBP(100);c__(100);o__(100);f__(100);g__(100);s__(100);
Otu0384	k__Bacteria(100);p__Proteobacteria(100);c__Gammaproteobacteria(100);o__Legionellales(100);f__Coxiellaceae(100);g__Rickettsiella(100);s__(100);
Otu0385	k__Bacteria(100);p__Actinobacteria(100);c__Actinobacteria(100);o__Actinomycetales(100);f__Micrococcaceae(100);g__Rothia(100);s__(100);
Otu0386	k__Bacteria(100);p__Proteobacteria(100);c__Gammaproteobacteria(100);o__Pseudomonadales(100);f__Moraxellaceae(100);g__Psychrobacter(100);s__pulmonis(100);
Otu0387	k__Bacteria(100);p__Actinobacteria(100);c__Actinobacteria(100);o__Actinomycetales(100);f__Streptomycetaceae(100);g__Streptacidiphilus(100);s__(100);
Otu0388	k__Bacteria(100);p__Proteobacteria(100);c__Betaproteobacteria(100);o__Burkholderiales(100);f__Burkholderiaceae(100);g__Burkholderia(100);s__(100);
Otu0389	k__Bacteria(100);p__Actinobacteria(100);c__Actinobacteria(100);o__Actinomycetales(100);f__Micrococcaceae(100);g__Renibacterium(100);s__(100);
Otu0390	k__Bacteria(100);p__Proteobacteria(100);c__Betaproteobacteria(100);o__Neisseriales(100);f__Neisseriaceae(100);g__Kingella(100);s__(100);
Otu0391	k__Bacteria(100);p__Actinobacteria(100);c__Actinobacteria(100);o__Actinomycetales(100);f__Dermatophilaceae(100);g__(100);s__(100);
Otu0392	k__Bacteria(100);p__Proteobacteria(100);c__Deltaproteobacteria(100);o__MIZ46(100);f__(100);g__(100);s__(100);
Otu0393	k__Bacteria(100);p__Proteobacteria(100);c__Gammaproteobacteria(100);o__Aeromonadales(100);f__(100);g__(100);s__(100);
Otu0394	k__Bacteria(100);p__Firmicutes(100);c__Bacilli(100);o__Lactobacillales(100);f__Carnobacteriaceae(100);g__Carnobacterium(100);s__(100);
Otu0396	k__Bacteria(100);p__Firmicutes(100);c__Clostridia(100);o__Clostridiales(100);f__Veillonellaceae(100);g__Mitsuokella(100);s__multacida(100);
Otu0397	k__Bacteria(100);p__Proteobacteria(100);c__Alphaproteobacteria(100);o__Rhizobiales(100);f__Beijerinckiaceae(100);g__Chelatococcus(100);s__(100);
Otu0398	k__Bacteria(100);p__Proteobacteria(100);c__Deltaproteobacteria(100);o__Desulfobacterales(100);f__Nitrospinaceae(100);g__(100);s__(100);
Otu0399	k__Bacteria(100);p__Firmicutes(100);c__Bacilli(100);o__Bacillales(100);f__Staphylococcaceae(100);g__Macrococcus(100);s__caseolyticus(100);
Otu0400	k__Bacteria(100);p__Proteobacteria(100);c__Gammaproteobacteria(100);o__Pseudomonadales(100);f__Moraxellaceae(100);g__Psychrobacter(100);s__(100);
Otu0401	k__Bacteria(100);p__Firmicutes(100);c__Bacilli(100);o__Bacillales(100);f__(100);g__(100);s__(100);
Otu0402	k__Bacteria(100);p__Actinobacteria(100);c__Actinobacteria(100);o__Actinomycetales(100);f__Propionibacteriaceae(100);g__(100);s__(100);
Otu0403	k__Bacteria(100);p__Firmicutes(100);c__Clostridia(100);o__Clostridiales(100);f__Veillonellaceae(100);g__Veillonella(100);s__dispar(100);
Otu0404	k__Bacteria(100);p__Proteobacteria(100);c__Betaproteobacteria(100);o__Burkholderiales(100);f__Oxalobacteraceae(100);g__Janthinobacterium(100);s__lividum(100);
Otu0405	k__Bacteria(100);p__Fibrobacteres(100);c__Fibrobacteria(100);o__258ds10(100);f__(100);g__(100);s__(100);
Otu0406	k__Bacteria(100);p__Actinobacteria(100);c__Actinobacteria(100);o__Actinomycetales(100);f__Brevibacteriaceae(100);g__Brevibacterium(100);s__aureum(100);
Otu0407	k__Bacteria(100);p__Firmicutes(100);c__Clostridia(100);o__Clostridiales(100);f__Clostridiaceae(100);g__Clostridium(100);s__intestinale(100);
Otu0408	k__Bacteria(100);p__Firmicutes(100);c__Erysipelotrichi(100);o__Erysipelotrichales(100);f__Erysipelotrichaceae(100);g__Sharpea(100);s__(100);
Otu0409	k__Bacteria(100);p__Actinobacteria(100);c__Thermoleophilia(100);o__Gaiellales(100);f__Gaiellaceae(100);g__(100);s__(100);
Otu0410	k__Bacteria(100);p__Proteobacteria(100);c__Deltaproteobacteria(100);o__Desulfovibrionales(100);f__Desulfovibrionaceae(100);g__Bilophila(100);s__(100);
Otu0411	k__Bacteria(100);p__Actinobacteria(100);c__Actinobacteria(100);o__Actinomycetales(100);f__Actinomycetaceae(100);g__Trueperella(100);s__(100);
Otu0412	k__Bacteria(100);p__Cyanobacteria(100);c__Oscillatoriophycideae(100);o__Oscillatoriales(100);f__Phormidiaceae(100);g__Phormidium(100);s__(100);
Otu0413	k__Bacteria(100);p__Firmicutes(100);c__Clostridia(100);o__Clostridiales(100);f__Tissierellaceae(100);g__Gallicola(100);s__(100);
Otu0414	k__Bacteria(100);p__Proteobacteria(100);c__Alphaproteobacteria(100);o__Sphingomonadales(100);f__Sphingomonadaceae(100);g__Novosphingobium(100);s__(100);
Otu0415	k__Bacteria(100);p__Proteobacteria(100);c__Betaproteobacteria(100);o__Burkholderiales(100);f__Oxalobacteraceae(100);g__Herminiimonas(100);s__(100);
Otu0416	k__Bacteria(100);p__Firmicutes(100);c__Bacilli(100);o__Lactobacillales(100);f__Leuconostocaceae(100);g__Leuconostoc(100);s__(100);
Otu0417	k__Bacteria(100);p__Deferribacteres(100);c__Deferribacteres(100);o__Deferribacterales(100);f__Deferribacteraceae(100);g__Mucispirillum(100);s__(100);
Otu0418	k__Bacteria(100);p__Dictyoglomi(100);c__Dictyoglomia(100);o__Dictyoglomales(100);f__Dictyoglomaceae(100);g__(100);s__(100);
Otu0419	k__Bacteria(100);p__Bacteroidetes(100);c__Sphingobacteriia(100);o__Sphingobacteriales(100);f__Sphingobacteriaceae(100);g__(100);s__(100);
Otu0420	k__Bacteria(100);p__Firmicutes(100);c__Bacilli(100);o__Bacillales(100);f__Thermoactinomycetaceae(100);g__Thermoactinomyces(100);s__(100);
Otu0421	k__Bacteria(100);p__Proteobacteria(100);c__Gammaproteobacteria(100);o__Pseudomonadales(100);f__Pseudomonadaceae(100);g__Pseudomonas(100);s__alcaligenes(100);
Otu0422	k__Bacteria(100);p__Firmicutes(100);c__Bacilli(100);o__Lactobacillales(100);f__Streptococcaceae(100);g__Streptococcus(100);s__alactolyticus(100);
Otu0423	k__Bacteria(100);p__Tenericutes(100);c__Mollicutes(100);o__RsaHF231(100);f__(100);g__(100);s__(100);
Otu0424	k__Bacteria(100);p__Actinobacteria(100);c__Actinobacteria(100);o__Actinomycetales(100);f__Micrococcaceae(100);g__Zhihengliuella(100);s__(100);
Otu0425	k__Bacteria(100);p__Proteobacteria(100);c__Gammaproteobacteria(100);o__Enterobacteriales(100);f__Enterobacteriaceae(100);g__Arsenophonus(100);s__(100);
Otu0426	k__Bacteria(100);p__Proteobacteria(100);c__Gammaproteobacteria(100);o__Enterobacteriales(100);f__Enterobacteriaceae(100);g__Serratia(100);s__marcescens(100);
Otu0427	k__Bacteria(100);p__Actinobacteria(100);c__Coriobacteriia(100);o__Coriobacteriales(100);f__Coriobacteriaceae(100);g__Adlercreutzia(100);s__(100);
Otu0428	k__Bacteria(100);p__Spirochaetes(100);c__MVP-15(100);o__PL-11B10(100);f__(100);g__(100);s__(100);
Otu0429	k__Bacteria(100);p__Firmicutes(100);c__Bacilli(100);o__Bacillales(100);f__Planococcaceae(100);g__Sporosarcina(100);s__aquimarina(100);
Otu0430	k__Bacteria(100);p__Bacteroidetes(100);c__Bacteroidia(100);o__Bacteroidales(100);f__p-2534-18B5(100);g__(100);s__(100);
Otu0431	k__Bacteria(100);p__Proteobacteria(100);c__Gammaproteobacteria(100);o__Legionellales(100);f__(100);g__(100);s__(100);
Otu0432	k__Bacteria(100);p__Bacteroidetes(100);c__Sphingobacteriia(100);o__Sphingobacteriales(100);f__Sphingobacteriaceae(100);g__Pedobacter(100);s__cryoconitis(100);
Otu0433	k__Bacteria(100);p__Actinobacteria(100);c__Actinobacteria(100);o__Actinomycetales(100);f__Microbacteriaceae(100);g__Microbacterium(100);s__gubbeenense(100);
Otu0435	k__Bacteria(100);p__Proteobacteria(100);c__Betaproteobacteria(100);o__Burkholderiales(100);f__Alcaligenaceae(100);g__Tetrathiobacter(100);s__kashmirensis(100);
Otu0436	k__Bacteria(100);p__Proteobacteria(100);c__Alphaproteobacteria(100);o__Rhodobacterales(100);f__Rhodobacteraceae(100);g__Dinoroseobacter(100);s__(100);
Otu0437	k__Bacteria(100);p__Proteobacteria(100);c__Gammaproteobacteria(100);o__Pasteurellales(100);f__Pasteurellaceae(100);g__Actinobacillus(100);s__(100);
Otu0438	k__Bacteria(100);p__Actinobacteria(100);c__Actinobacteria(100);o__Actinomycetales(100);f__Nocardiaceae(100);g__(100);s__(100);
Otu0439	k__Bacteria(100);p__Firmicutes(100);c__Clostridia(100);o__MBA08(100);f__(100);g__(100);s__(100);
Otu0440	k__Bacteria(100);p__Proteobacteria(100);c__Betaproteobacteria(100);o__Burkholderiales(100);f__Comamonadaceae(100);g__Polaromonas(100);s__(100);
Otu0441	k__Bacteria(100);p__Proteobacteria(100);c__Gammaproteobacteria(100);o__Enterobacteriales(100);f__Enterobacteriaceae(100);g__Enterobacter(100);s__cowanii(100);
Otu0442	k__Bacteria(100);p__Actinobacteria(100);c__Actinobacteria(100);o__Actinomycetales(100);f__Intrasporangiaceae(100);g__Arsenicicoccus(100);s__(100);
Otu0443	k__Bacteria(100);p__Actinobacteria(100);c__Actinobacteria(100);o__Actinomycetales(100);f__Actinomycetaceae(100);g__(100);s__(100);
Otu0444	k__Bacteria(100);p__Actinobacteria(100);c__Actinobacteria(100);o__Actinomycetales(100);f__Gordoniaceae(100);g__Gordonia(100);s__(100);
Otu0446	k__Bacteria(100);p__Firmicutes(100);c__Clostridia(100);o__OPB54(100);f__(100);g__(100);s__(100);
Otu0447	k__Bacteria(100);p__Proteobacteria(100);c__Betaproteobacteria(100);o__Burkholderiales(100);f__Comamonadaceae(100);g__Methylibium(100);s__petroleiphilum(100);
Otu0448	k__Bacteria(100);p__Proteobacteria(100);c__Betaproteobacteria(100);o__Burkholderiales(100);f__Comamonadaceae(100);g__Rubrivivax(100);s__gelatinosus(100);
Otu0449	k__Bacteria(100);p__Firmicutes(100);c__Bacilli(100);o__Gemellales(100);f__Gemellaceae(100);g__(100);s__(100);
Otu0450	k__Bacteria(100);p__Actinobacteria(100);c__Actinobacteria(100);o__Actinomycetales(100);f__Geodermatophilaceae(100);g__Blastococcus(100);s__aggregatus(100);
Otu0451	k__Bacteria(100);p__Proteobacteria(100);c__Alphaproteobacteria(100);o__Rhodospirillales(100);f__(100);g__(100);s__(100);
Otu0452	k__Bacteria(100);p__Actinobacteria(100);c__Coriobacteriia(100);o__Coriobacteriales(100);f__Coriobacteriaceae(100);g__Atopobium(100);s__rimae(100);
Otu0453	k__Bacteria(100);p__Firmicutes(100);c__Clostridia(100);o__Clostridiales(100);f__Veillonellaceae(100);g__Propionispora(100);s__(100);
Otu0454	k__Bacteria(100);p__Firmicutes(100);c__Clostridia(100);o__Clostridiales(100);f__Tissierellaceae(100);g__Finegoldia(100);s__(100);
Otu0455	k__Bacteria(100);p__Firmicutes(100);c__Clostridia(100);o__Clostridiales(100);f__Lachnospiraceae(100);g__Coprococcus(100);s__eutactus(100);
Otu0456	k__Bacteria(100);p__Firmicutes(100);c__Bacilli(100);o__Lactobacillales(100);f__Lactobacillaceae(100);g__Lactobacillus(100);s__mucosae(100);
Otu0457	k__Bacteria(100);p__Bacteroidetes(100);c__Sphingobacteriia(100);o__Sphingobacteriales(100);f__Sphingobacteriaceae(100);g__Sphingobacterium(100);s__(100);
Otu0458	k__Bacteria(100);p__Bacteroidetes(100);c__Bacteroidia(100);o__Bacteroidales(100);f__Rikenellaceae(100);g__Rikenella(100);s__(100);
Otu0459	k__Bacteria(100);p__Actinobacteria(100);c__Actinobacteria(100);o__Actinomycetales(100);f__Sanguibacteraceae(100);g__Sanguibacter(100);s__(100);
Otu0460	k__Bacteria(100);p__Bacteroidetes(100);c__Sphingobacteriia(100);o__Sphingobacteriales(100);f__Sphingobacteriaceae(100);g__Sphingobacterium(100);s__faecium(100);
Otu0461	k__Bacteria(100);p__Proteobacteria(100);c__Betaproteobacteria(100);o__Burkholderiales(100);f__Comamonadaceae(100);g__Schlegelella(100);s__(100);
Otu0462	k__Bacteria(100);p__Proteobacteria(100);c__Betaproteobacteria(100);o__Burkholderiales(100);f__Comamonadaceae(100);g__Acidovorax(100);s__delafieldii(100);
Otu0463	k__Bacteria(100);p__Actinobacteria(100);c__Actinobacteria(100);o__Actinomycetales(100);f__Corynebacteriaceae(100);g__Corynebacterium(100);s__lubricantis(100);
Otu0464	k__Bacteria(100);p__Fusobacteria(100);c__Fusobacteriia(100);o__Fusobacteriales(100);f__Fusobacteriaceae(100);g__Cetobacterium(100);s__(100);
Otu0465	k__Bacteria(100);p__Bacteroidetes(100);c__Bacteroidia(100);o__Bacteroidales(100);f__Porphyromonadaceae(100);g__(100);s__(100);
Otu0466	k__Bacteria(100);p__Actinobacteria(100);c__Actinobacteria(100);o__Actinomycetales(100);f__Cellulomonadaceae(100);g__Demequina(100);s__(100);
Otu0467	k__Bacteria(100);p__Actinobacteria(100);c__Actinobacteria(100);o__Actinomycetales(100);f__Intrasporangiaceae(100);g__Knoellia(100);s__subterranea(100);
Otu0468	k__Bacteria(100);p__Proteobacteria(100);c__Alphaproteobacteria(100);o__Sphingomonadales(100);f__Sphingomonadaceae(100);g__Blastomonas(100);s__natatoria(100);
Otu0469	k__Bacteria(100);p__Proteobacteria(100);c__Gammaproteobacteria(100);o__Aeromonadales(100);f__Succinivibrionaceae(100);g__Ruminobacter(100);s__(100);
Otu0470	k__Bacteria(100);p__Firmicutes(100);c__Bacilli(100);o__Lactobacillales(100);f__Lactobacillaceae(100);g__Lactobacillus(100);s__salivarius(100);
Otu0471	k__Bacteria(100);p__Firmicutes(100);c__Clostridia(100);o__Clostridiales(100);f__Clostridiaceae(100);g__Clostridium(100);s__subterminale(100);
Otu0472	k__Bacteria(100);p__Actinobacteria(100);c__Actinobacteria(100);o__Actinomycetales(100);f__Nocardioidaceae(100);g__Friedmanniella(100);s__(100);
Otu0473	k__Bacteria(100);p__Proteobacteria(100);c__Betaproteobacteria(100);o__Burkholderiales(100);f__Alcaligenaceae(100);g__Achromobacter(100);s__(100);
Otu0474	k__Bacteria(100);p__Firmicutes(100);c__Bacilli(100);o__Lactobacillales(100);f__Enterococcaceae(100);g__Tetragenococcus(100);s__(100);
Otu0475	k__Bacteria(100);p__Bacteroidetes(100);c__Bacteroidia(100);o__Bacteroidales(100);f__Prevotellaceae(100);g__Prevotella(100);s__intermedia(100);
Otu0476	k__Bacteria(100);p__Firmicutes(100);c__Clostridia(100);o__Clostridiales(100);f__Veillonellaceae(100);g__Pelosinus(100);s__(100);
Otu0478	k__Bacteria(100);p__Proteobacteria(100);c__Epsilonproteobacteria(100);o__Campylobacterales(100);f__Campylobacteraceae(100);g__Campylobacter(100);s__subantarcticus(100);
Otu0479	k__Bacteria(100);p__Firmicutes(100);c__Bacilli(100);o__Bacillales(100);f__Sporolactobacillaceae(100);g__(100);s__(100);
Otu0480	k__Bacteria(100);p__Bacteroidetes(100);c__Sphingobacteriia(100);o__Sphingobacteriales(100);f__Sphingobacteriaceae(100);g__Parapedobacter(100);s__(100);
Otu0481	k__Bacteria(100);p__Firmicutes(100);c__Bacilli(100);o__Lactobacillales(100);f__Aerococcaceae(100);g__Alloiococcus(100);s__(100);
Otu0482	k__Bacteria(100);p__Actinobacteria(100);c__Actinobacteria(100);o__Actinomycetales(100);f__Promicromonosporaceae(100);g__Promicromonospora(100);s__(100);
Otu0483	k__Bacteria(100);p__Acidobacteria(100);c__Chloracidobacteria(100);o__RB41(100);f__Ellin6075(100);g__(100);s__(100);
Otu0484	k__Bacteria(100);p__Proteobacteria(100);c__Alphaproteobacteria(100);o__Rhodospirillales(100);f__Rhodospirillaceae(100);g__Azospirillum(100);s__(100);
Otu0485	k__Bacteria(100);p__Actinobacteria(100);c__Acidimicrobiia(100);o__Acidimicrobiales(100);f__C111(100);g__(100);s__(100);
Otu0486	k__Bacteria(100);p__Actinobacteria(100);c__Actinobacteria(100);o__Actinomycetales(100);f__Streptomycetaceae(100);g__(100);s__(100);
Otu0487	k__Bacteria(100);p__Actinobacteria(100);c__Actinobacteria(100);o__Actinomycetales(100);f__Kineosporiaceae(100);g__Kineococcus(100);s__(100);
Otu0488	k__Bacteria(100);p__Firmicutes(100);c__Bacilli(100);o__Lactobacillales(100);f__Streptococcaceae(100);g__Lactococcus(100);s__(100);
Otu0489	k__Bacteria(100);p__Proteobacteria(100);c__Betaproteobacteria(100);o__SC-I-84(100);f__(100);g__(100);s__(100);
Otu0491	k__Bacteria(100);p__Actinobacteria(100);c__Actinobacteria(100);o__Actinomycetales(100);f__Cellulomonadaceae(100);g__(100);s__(100);
Otu0492	k__Bacteria(100);p__Synergistetes(100);c__Synergistia(100);o__Synergistales(100);f__Dethiosulfovibrionaceae(100);g__TG5(100);s__(100);
Otu0493	k__Bacteria(100);p__Proteobacteria(100);c__Gammaproteobacteria(100);o__Alteromonadales(100);f__Shewanellaceae(100);g__Shewanella(100);s__pacifica(100);
Otu0494	k__Bacteria(100);p__Actinobacteria(100);c__Actinobacteria(100);o__Actinomycetales(100);f__Propionibacteriaceae(100);g__Propionibacterium(100);s__granulosum(100);
Otu0495	k__Bacteria(100);p__Actinobacteria(100);c__Actinobacteria(100);o__Actinomycetales(100);f__Intrasporangiaceae(100);g__(100);s__(100);
Otu0496	k__Bacteria(100);p__Firmicutes(100);c__Bacilli(100);o__Bacillales(100);f__Bacillaceae(100);g__Bacillus(100);s__foraminis(100);
Otu0497	k__Bacteria(100);p__Cyanobacteria(100);c__Nostocophycideae(100);o__Nostocales(100);f__Nostocaceae(100);g__Trichormus(100);s__(100);
Otu0498	k__Bacteria(100);p__Firmicutes(100);c__Erysipelotrichi(100);o__Erysipelotrichales(100);f__Erysipelotrichaceae(100);g__Eubacterium(100);s__(100);
Otu0499	k__Bacteria(100);p__Firmicutes(100);c__Erysipelotrichi(100);o__Erysipelotrichales(100);f__Erysipelotrichaceae(100);g__Bulleidia(100);s__hoa12_73A10(100);
Otu0500	k__Bacteria(100);p__Actinobacteria(100);c__Actinobacteria(100);o__Actinomycetales(100);f__Nocardioidaceae(100);g__Nocardioides(100);s__plantarum(100);
Otu0501	k__Bacteria(100);p__Actinobacteria(100);c__Actinobacteria(100);o__Actinomycetales(100);f__Cryptosporangiaceae(100);g__(100);s__(100);
Otu0502	k__Bacteria(100);p__Firmicutes(100);c__Erysipelotrichi(100);o__Erysipelotrichales(100);f__Erysipelotrichaceae(100);g__Bulleidia(100);s__(100);
Otu0503	k__Bacteria(100);p__Firmicutes(100);c__Clostridia(100);o__Clostridiales(100);f__Lachnospiraceae(100);g__Ruminococcus(100);s__(100);
Otu0504	k__Bacteria(100);p__Firmicutes(100);c__Clostridia(100);o__Clostridiales(100);f__Tissierellaceae(100);g__(100);s__(100);
Otu0505	k__Bacteria(100);p__Actinobacteria(100);c__Actinobacteria(100);o__Actinomycetales(100);f__Jonesiaceae(100);g__Jonesia(100);s__(100);
Otu0506	k__Bacteria(100);p__Actinobacteria(100);c__Actinobacteria(100);o__Actinomycetales(100);f__Actinomycetaceae(100);g__N09(100);s__(100);
Otu0507	k__Bacteria(100);p__Bacteroidetes(100);c__Flavobacteriia(100);o__Flavobacteriales(100);f__Flavobacteriaceae(100);g__Flavobacterium(100);s__succinicans(100);
Otu0508	k__Bacteria(100);p__WPS-2(100);c__(100);o__(100);f__(100);g__(100);s__(100);
Otu0509	k__Bacteria(100);p__Actinobacteria(100);c__Actinobacteria(100);o__Actinomycetales(100);f__Gordoniaceae(100);g__(100);s__(100);
Otu0510	k__Bacteria(100);p__Proteobacteria(100);c__Betaproteobacteria(100);o__Burkholderiales(100);f__(100);g__(100);s__(100);
Otu0511	k__Bacteria(100);p__Firmicutes(100);c__Clostridia(100);o__Clostridiales(100);f__Lachnospiraceae(100);g__Epulopiscium(100);s__(100);
Otu0512	k__Bacteria(100);p__Proteobacteria(100);c__Gammaproteobacteria(100);o__Pseudomonadales(100);f__Pseudomonadaceae(100);g__Pseudomonas(100);s__nitroreducens(100);
Otu0513	k__Bacteria(100);p__Proteobacteria(100);c__Alphaproteobacteria(100);o__Sphingomonadales(100);f__Sphingomonadaceae(100);g__Sphingomonas(100);s__yabuuchiae(100);
Otu0514	k__Bacteria(100);p__Proteobacteria(100);c__Deltaproteobacteria(100);o__GMD14H09(100);f__(100);g__(100);s__(100);
Otu0516	k__Bacteria(100);p__Proteobacteria(100);c__Gammaproteobacteria(100);o__Pseudomonadales(100);f__Moraxellaceae(100);g__Acinetobacter(100);s__johnsonii(100);
Otu0517	k__Bacteria(100);p__Cyanobacteria(100);c__Oscillatoriophycideae(100);o__Chroococcales(100);f__Xenococcaceae(100);g__(100);s__(100);
Otu0518	k__Bacteria(100);p__Actinobacteria(100);c__Actinobacteria(100);o__Actinomycetales(100);f__Mycobacteriaceae(100);g__Mycobacterium(100);s__llatzerense(100);
Otu0519	k__Bacteria(100);p__Proteobacteria(100);c__Gammaproteobacteria(100);o__Cardiobacteriales(100);f__Cardiobacteriaceae(100);g__Cardiobacterium(100);s__valvarum(100);
Otu0520	k__Bacteria(100);p__Proteobacteria(100);c__Alphaproteobacteria(100);o__Rhodospirillales(100);f__Rhodospirillaceae(100);g__(100);s__(100);
Otu0521	k__Bacteria(100);p__Firmicutes(100);c__Bacilli(100);o__Lactobacillales(100);f__Carnobacteriaceae(100);g__Granulicatella(100);s__(100);
Otu0522	k__Bacteria(100);p__Actinobacteria(100);c__Actinobacteria(100);o__Actinomycetales(100);f__Geodermatophilaceae(100);g__Geodermatophilus(100);s__(100);
Otu0523	k__Bacteria(100);p__Proteobacteria(100);c__Betaproteobacteria(100);o__Burkholderiales(100);f__Comamonadaceae(100);g__Rhodoferax(100);s__(100);
Otu0524	k__Bacteria(100);p__Thermi(100);c__Deinococci(100);o__Deinococcales(100);f__Deinococcaceae(100);g__Deinococcus(100);s__alpinitundrae(100);
Otu0525	k__Bacteria(100);p__Actinobacteria(100);c__Actinobacteria(100);o__Actinomycetales(100);f__Corynebacteriaceae(100);g__Corynebacterium(100);s__simulans(100);
Otu0526	k__Bacteria(100);p__Actinobacteria(100);c__Actinobacteria(100);o__Actinomycetales(100);f__Sporichthyaceae(100);g__Sporichthya(100);s__(100);
Otu0527	k__Bacteria(100);p__Bacteroidetes(100);c__Flavobacteriia(100);o__Flavobacteriales(100);f__Flavobacteriaceae(100);g__Myroides(100);s__(100);
Otu0528	k__Bacteria(100);p__Firmicutes(100);c__Clostridia(100);o__Clostridiales(100);f__Veillonellaceae(100);g__Anaerovibrio(100);s__(100);
Otu0529	k__Bacteria(100);p__Proteobacteria(100);c__Gammaproteobacteria(100);o__Oceanospirillales(100);f__Oceanospirillaceae(100);g__Oleibacter(100);s__(100);
Otu0530	k__Bacteria(100);p__Actinobacteria(100);c__Actinobacteria(100);o__Actinomycetales(100);f__Rarobacteraceae(100);g__Rarobacter(100);s__(100);
Otu0531	k__Bacteria(100);p__Proteobacteria(100);c__Alphaproteobacteria(100);o__Sphingomonadales(100);f__Sphingomonadaceae(100);g__(100);s__(100);
Otu0532	k__Bacteria(100);p__Actinobacteria(100);c__Actinobacteria(100);o__Actinomycetales(100);f__Microbacteriaceae(100);g__Agrococcus(100);s__jenensis(100);
Otu0533	k__Bacteria(100);p__Proteobacteria(100);c__Alphaproteobacteria(100);o__Rhizobiales(100);f__Methylobacteriaceae(100);g__Methylobacterium(100);s__organophilum(100);
Otu0534	k__Bacteria(100);p__Tenericutes(100);c__Mollicutes(100);o__Anaeroplasmatales(100);f__Anaeroplasmataceae(100);g__(100);s__(100);
Otu0535	k__Bacteria(100);p__Proteobacteria(100);c__Alphaproteobacteria(100);o__Rhizobiales(100);f__Rhizobiaceae(100);g__Agrobacterium(100);s__(100);
Otu0536	k__Bacteria(100);p__Actinobacteria(100);c__Coriobacteriia(100);o__Coriobacteriales(100);f__Coriobacteriaceae(100);g__Atopobium(100);s__(100);
Otu0537	k__Bacteria(100);p__Proteobacteria(100);c__Gammaproteobacteria(100);o__Enterobacteriales(100);f__Enterobacteriaceae(100);g__Trabulsiella(100);s__(100);
Otu0538	k__Bacteria(100);p__Actinobacteria(100);c__Actinobacteria(100);o__Actinomycetales(100);f__Brevibacteriaceae(100);g__Brevibacterium(100);s__casei(100);
Otu0539	k__Bacteria(100);p__Firmicutes(100);c__Bacilli(100);o__Lactobacillales(100);f__Enterococcaceae(100);g__Enterococcus(100);s__cecorum(100);
Otu0540	k__Bacteria(100);p__Actinobacteria(100);c__Actinobacteria(100);o__Actinomycetales(100);f__Intrasporangiaceae(100);g__Tetrasphaera(100);s__(100);
Otu0541	k__Bacteria(100);p__Proteobacteria(100);c__Betaproteobacteria(100);o__Procabacteriales(100);f__(100);g__(100);s__(100);
Otu0542	k__Bacteria(100);p__Proteobacteria(100);c__Gammaproteobacteria(100);o__Pseudomonadales(100);f__Moraxellaceae(100);g__Psychrobacter(100);s__pacificensis(100);
Otu0543	k__Bacteria(100);p__Firmicutes(100);c__Clostridia(100);o__Clostridiales(100);f__Lachnospiraceae(100);g__Lachnobacterium(100);s__(100);
Otu0544	k__Bacteria(100);p__Synergistetes(100);c__Synergistia(100);o__Synergistales(100);f__Dethiosulfovibrionaceae(100);g__Pyramidobacter(100);s__piscolens(100);
Otu0545	k__Bacteria(100);p__Proteobacteria(100);c__Epsilonproteobacteria(100);o__Campylobacterales(100);f__Campylobacteraceae(100);g__Campylobacter(100);s__ureolyticus(100);
Otu0546	k__Bacteria(100);p__Acidobacteria(100);c__Acidobacteriia(100);o__Acidobacteriales(100);f__Acidobacteriaceae(100);g__Terriglobus(100);s__(100);
Otu0547	k__Bacteria(100);p__Proteobacteria(100);c__Alphaproteobacteria(100);o__Rhodospirillales(100);f__Acetobacteraceae(100);g__Roseomonas(100);s__(100);
Otu0548	k__Bacteria(100);p__Proteobacteria(100);c__Alphaproteobacteria(100);o__Rhizobiales(100);f__Methylobacteriaceae(100);g__Methylobacterium(100);s__adhaesivum(100);
Otu0549	k__Bacteria(100);p__Actinobacteria(100);c__Actinobacteria(100);o__Actinomycetales(100);f__Intrasporangiaceae(100);g__Terracoccus(100);s__(100);
Otu0550	k__Bacteria(100);p__Firmicutes(100);c__Bacilli(100);o__Bacillales(100);f__Paenibacillaceae(100);g__Paenibacillus(100);s__illinoisensis(100);
Otu0551	k__Bacteria(100);p__Bacteroidetes(100);c__Bacteroidia(100);o__Bacteroidales(100);f__Paraprevotellaceae(100);g__Paraprevotella(100);s__(100);
Otu0552	k__Bacteria(100);p__Proteobacteria(100);c__Alphaproteobacteria(100);o__Sphingomonadales(100);f__Erythrobacteraceae(100);g__Erythrobacter(100);s__longus(100);
Otu0553	k__Bacteria(100);p__Proteobacteria(100);c__Betaproteobacteria(100);o__MKC10(100);f__(100);g__(100);s__(100);
Otu0554	k__Bacteria(100);p__Actinobacteria(100);c__Actinobacteria(100);o__Actinomycetales(100);f__Bogoriellaceae(100);g__Georgenia(100);s__(100);
Otu0555	k__Bacteria(100);p__Firmicutes(100);c__Clostridia(100);o__Clostridiales(100);f__Veillonellaceae(100);g__Megasphaera(100);s__(100);
Otu0556	k__Bacteria(100);p__Proteobacteria(100);c__Alphaproteobacteria(100);o__Rhizobiales(100);f__Rhizobiaceae(100);g__Candidatus_Liberibacter(100);s__americanus(100);
Otu0557	k__Bacteria(100);p__Spirochaetes(100);c__Spirochaetes(100);o__Borreliales(100);f__Borreliaceae(100);g__Spironema(100);s__(100);
Otu0558	k__Bacteria(100);p__Proteobacteria(100);c__Betaproteobacteria(100);o__Burkholderiales(100);f__Alcaligenaceae(100);g__Sutterella(100);s__(100);
Otu0559	k__Bacteria(100);p__Chloroflexi(100);c__Ellin6529(100);o__(100);f__(100);g__(100);s__(100);
Otu0561	k__Bacteria(100);p__Bacteroidetes(100);c__Bacteroidia(100);o__Bacteroidales(100);f__Prevotellaceae(100);g__Prevotella(100);s__stercorea(100);
Otu0562	k__Bacteria(100);p__Proteobacteria(100);c__Alphaproteobacteria(100);o__Sphingomonadales(100);f__Erythrobacteraceae(100);g__(100);s__(100);
Otu0563	k__Bacteria(100);p__Firmicutes(100);c__Bacilli(100);o__Bacillales(100);f__Paenibacillaceae(100);g__Paenibacillus(100);s__barengoltzii(100);
Otu0564	k__Bacteria(100);p__Proteobacteria(100);c__Betaproteobacteria(100);o__Rhodocyclales(100);f__Rhodocyclaceae(100);g__Dechloromonas(100);s__fungiphilus(100);
Otu0565	k__Bacteria(100);p__Actinobacteria(100);c__Actinobacteria(100);o__Actinomycetales(100);f__Microbacteriaceae(100);g__Pseudoclavibacter(100);s__bifida(100);
Otu0567	k__Bacteria(100);p__Actinobacteria(100);c__Actinobacteria(100);o__Actinomycetales(100);f__Kineosporiaceae(100);g__(100);s__(100);
Otu0568	k__Bacteria(100);p__Proteobacteria(100);c__Deltaproteobacteria(100);o__Desulfobacterales(100);f__Desulfobulbaceae(100);g__Desulfobulbus(100);s__(100);
Otu0569	k__Bacteria(100);p__Lentisphaerae(100);c__Lentisphaeria(100);o__Z20(100);f__R4-45B(100);g__(100);s__(100);
Otu0570	k__Bacteria(100);p__Bacteroidetes(100);c__Bacteroidia(100);o__Bacteroidales(100);f__Porphyromonadaceae(100);g__Dysgonomonas(100);s__gadei(100);
Otu0571	k__Bacteria(100);p__Planctomycetes(100);c__Brocadiae(100);o__Brocadiales(100);f__(100);g__(100);s__(100);
Otu0572	k__Bacteria(100);p__Actinobacteria(100);c__Actinobacteria(100);o__Actinomycetales(100);f__Microbacteriaceae(100);g__Yonghaparkia(100);s__(100);
Otu0573	k__Bacteria(100);p__Firmicutes(100);c__Clostridia(100);o__Clostridiales(100);f__Lachnospiraceae(100);g__Coprococcus(100);s__catus(100);
Otu0574	k__Bacteria(100);p__Proteobacteria(100);c__Alphaproteobacteria(100);o__Rhizobiales(100);f__Aurantimonadaceae(100);g__Fulvimarina(100);s__(100);
Otu0575	k__Bacteria(100);p__Proteobacteria(100);c__Alphaproteobacteria(100);o__Caulobacterales(100);f__Caulobacteraceae(100);g__Asticcacaulis(100);s__(100);
Otu0576	k__Bacteria(100);p__Firmicutes(100);c__Erysipelotrichi(100);o__Erysipelotrichales(100);f__Erysipelotrichaceae(100);g__Eubacterium(100);s__cylindroides(100);
Otu0578	k__Bacteria(100);p__Actinobacteria(100);c__Actinobacteria(100);o__Actinomycetales(100);f__Intrasporangiaceae(100);g__Phycicoccus(100);s__(100);
Otu0579	k__Bacteria(100);p__Firmicutes(100);c__Bacilli(100);o__Bacillales(100);f__Planococcaceae(100);g__Lysinibacillus(100);s__(100);
Otu0581	k__Bacteria(100);p__Bacteroidetes(100);c__Saprospirae(100);o__Saprospirales(100);f__Saprospiraceae(100);g__(100);s__(100);
Otu0582	k__Bacteria(100);p__Actinobacteria(100);c__Actinobacteria(100);o__Actinomycetales(100);f__Corynebacteriaceae(100);g__Corynebacterium(100);s__aurimucosum(100);
Otu0583	k__Bacteria(100);p__Bacteroidetes(100);c__Flavobacteriia(100);o__Flavobacteriales(100);f__Weeksellaceae(100);g__Chryseobacterium(100);s__(100);
Otu0584	k__Bacteria(100);p__Proteobacteria(100);c__Alphaproteobacteria(100);o__Rhodospirillales(100);f__Acetobacteraceae(100);g__Acetobacter(100);s__aceti(100);
Otu0585	k__Bacteria(100);p__Proteobacteria(100);c__Gammaproteobacteria(100);o__Aeromonadales(100);f__Succinivibrionaceae(100);g__Anaerobiospirillum(100);s__(100);
Otu0586	k__Bacteria(100);p__Proteobacteria(100);c__Alphaproteobacteria(100);o__Caulobacterales(100);f__Caulobacteraceae(100);g__Mycoplana(100);s__(100);
Otu0588	k__Bacteria(100);p__Proteobacteria(100);c__Alphaproteobacteria(100);o__BD7-3(100);f__(100);g__(100);s__(100);
Otu0590	k__Bacteria(100);p__Firmicutes(100);c__Bacilli(100);o__Bacillales(100);f__Paenibacillaceae(100);g__Paenibacillus(100);s__(100);
Otu0591	k__Bacteria(100);p__Actinobacteria(100);c__Actinobacteria(100);o__Actinomycetales(100);f__Intrasporangiaceae(100);g__Knoellia(100);s__(100);
Otu0592	k__Bacteria(100);p__Firmicutes(100);c__Clostridia(100);o__Clostridiales(100);f__Clostridiaceae(100);g__Caloramator(100);s__(100);
Otu0593	k__Bacteria(100);p__Firmicutes(100);c__Clostridia(100);o__Clostridiales(100);f__Clostridiaceae(100);g__Clostridium(100);s__neonatale(100);
Otu0594	k__Bacteria(100);p__Firmicutes(100);c__Bacilli(100);o__Lactobacillales(100);f__Streptococcaceae(100);g__Streptococcus(100);s__infantis(100);
Otu0595	k__Bacteria(100);p__Firmicutes(100);c__Bacilli(100);o__Bacillales(100);f__Planococcaceae(100);g__Planococcus(100);s__maitriensis(100);
Otu0596	k__Bacteria(100);p__Proteobacteria(100);c__Alphaproteobacteria(100);o__Rhodospirillales(100);f__Acetobacteraceae(100);g__Roseococcus(100);s__(100);
Otu0597	k__Bacteria(100);p__Proteobacteria(100);c__Gammaproteobacteria(100);o__Oceanospirillales(100);f__Halomonadaceae(100);g__Halomonas(100);s__(100);
Otu0598	k__Bacteria(100);p__Proteobacteria(100);c__Gammaproteobacteria(100);o__Pseudomonadales(100);f__Moraxellaceae(100);g__Psychrobacter(100);s__celer(100);
Otu0599	k__Bacteria(100);p__Firmicutes(100);c__Bacilli(100);o__Bacillales(100);f__Alicyclobacillaceae(100);g__Alicyclobacillus(100);s__(100);
Otu0600	k__Bacteria(100);p__Proteobacteria(100);c__Betaproteobacteria(100);o__Neisseriales(100);f__Neisseriaceae(100);g__Conchiformibius(100);s__(100);
Otu0601	k__Bacteria(100);p__Proteobacteria(100);c__Gammaproteobacteria(100);o__Pseudomonadales(100);f__Moraxellaceae(100);g__Acinetobacter(100);s__schindleri(100);
Otu0602	k__Bacteria(100);p__Actinobacteria(100);c__Actinobacteria(100);o__Actinomycetales(100);f__Propionibacteriaceae(100);g__Tessaracoccus(100);s__(100);
Otu0603	k__Bacteria(100);p__Proteobacteria(100);c__Alphaproteobacteria(100);o__Rhizobiales(100);f__Rhizobiaceae(100);g__Rhizobium(100);s__multihospitium(100);
Otu0604	k__Bacteria(100);p__Actinobacteria(100);c__Thermoleophilia(100);o__Solirubrobacterales(100);f__(100);g__(100);s__(100);
Otu0605	k__Bacteria(100);p__Proteobacteria(100);c__Gammaproteobacteria(100);o__Pseudomonadales(100);f__Moraxellaceae(100);g__Acinetobacter(100);s__guillouiae(100);
Otu0606	k__Bacteria(100);p__Actinobacteria(100);c__Actinobacteria(100);o__Actinomycetales(100);f__Nocardiopsaceae(100);g__Nocardiopsis(100);s__composta(100);
Otu0607	k__Bacteria(100);p__Actinobacteria(100);c__Thermoleophilia(100);o__Gaiellales(100);f__AK1AB1_02E(100);g__(100);s__(100);
Otu0608	k__Bacteria(100);p__Proteobacteria(100);c__Betaproteobacteria(100);o__Burkholderiales(100);f__Comamonadaceae(100);g__Giesbergeria(100);s__(100);
Otu0609	k__Bacteria(100);p__Firmicutes(100);c__Bacilli(100);o__Lactobacillales(100);f__Aerococcaceae(100);g__Marinilactibacillus(100);s__psychrotolerans(100);
Otu0610	k__Bacteria(100);p__Proteobacteria(100);c__Alphaproteobacteria(100);o__Sphingomonadales(100);f__Sphingomonadaceae(100);g__Sphingobium(100);s__(100);
Otu0611	k__Bacteria(100);p__Proteobacteria(100);c__Betaproteobacteria(100);o__Neisseriales(100);f__Neisseriaceae(100);g__Neisseria(100);s__(100);
Otu0612	k__Bacteria(100);p__Proteobacteria(100);c__Alphaproteobacteria(100);o__Rhizobiales(100);f__Hyphomicrobiaceae(100);g__Devosia(100);s__(100);
Otu0613	k__Bacteria(100);p__Actinobacteria(100);c__Actinobacteria(100);o__Actinomycetales(100);f__Sporichthyaceae(100);g__(100);s__(100);
Otu0614	k__Bacteria(100);p__Proteobacteria(100);c__Betaproteobacteria(100);o__Burkholderiales(100);f__Burkholderiaceae(100);g__Burkholderia(100);s__gladioli(100);
Otu0616	k__Bacteria(100);p__Bacteroidetes(100);c__Bacteroidia(100);o__Bacteroidales(100);f__Porphyromonadaceae(100);g__Parabacteroides(100);s__(100);
Otu0617	k__Bacteria(100);p__Proteobacteria(100);c__Betaproteobacteria(100);o__Nitrosomonadales(100);f__Nitrosomonadaceae(100);g__Nitrosovibrio(100);s__(100);
Otu0618	k__Bacteria(100);p__Actinobacteria(100);c__Actinobacteria(100);o__Actinomycetales(100);f__Jonesiaceae(100);g__(100);s__(100);
Otu0620	k__Bacteria(100);p__Armatimonadetes(100);c__SJA-176(100);o__(100);f__(100);g__(100);s__(100);
Otu0622	k__Bacteria(100);p__Actinobacteria(100);c__Actinobacteria(100);o__Actinomycetales(100);f__Pseudonocardiaceae(100);g__Saccharopolyspora(100);s__hirsuta(100);
Otu0624	k__Bacteria(100);p__Actinobacteria(100);c__Actinobacteria(100);o__Actinomycetales(100);f__Beutenbergiaceae(100);g__(100);s__(100);
Otu0625	k__Bacteria(100);p__Actinobacteria(100);c__Actinobacteria(100);o__Actinomycetales(100);f__Streptomycetaceae(100);g__Streptomyces(100);s__ahygroscopicus(100);
Otu0626	k__Bacteria(100);p__Actinobacteria(100);c__Actinobacteria(100);o__Actinomycetales(100);f__Streptosporangiaceae(100);g__Nonomuraea(100);s__roseoviolacea(100);
Otu0628	k__Bacteria(100);p__Firmicutes(100);c__Bacilli(100);o__Lactobacillales(100);f__Aerococcaceae(100);g__Alkalibacterium(100);s__(100);
Otu0630	k__Bacteria(100);p__Bacteroidetes(100);c__Sphingobacteriia(100);o__Sphingobacteriales(100);f__Sphingobacteriaceae(100);g__Olivibacter(100);s__(100);
Otu0631	k__Bacteria(100);p__Lentisphaerae(100);c__(100);o__(100);f__(100);g__(100);s__(100);
Otu0632	k__Bacteria(100);p__Actinobacteria(100);c__Actinobacteria(100);o__Actinomycetales(100);f__Corynebacteriaceae(100);g__Corynebacterium(100);s__mastitidis(100);
Otu0634	k__Bacteria(100);p__Proteobacteria(100);c__Alphaproteobacteria(100);o__Sphingomonadales(100);f__Erythrobacteraceae(100);g__Erythromicrobium(100);s__ramosum(100);
Otu0635	k__Bacteria(100);p__Actinobacteria(100);c__Actinobacteria(100);o__Actinomycetales(100);f__Ruaniaceae(100);g__(100);s__(100);
Otu0636	k__Bacteria(100);p__Actinobacteria(100);c__Actinobacteria(100);o__Actinomycetales(100);f__Frankiaceae(100);g__(100);s__(100);
Otu0637	k__Bacteria(100);p__Bacteroidetes(100);c__Bacteroidia(100);o__Bacteroidales(100);f__Odoribacteraceae(100);g__Odoribacter(100);s__(100);
Otu0638	k__Bacteria(100);p__Chloroflexi(100);c__Chloroflexi(100);o__Chloroflexales(100);f__(100);g__(100);s__(100);
Otu0639	k__Bacteria(100);p__Actinobacteria(100);c__Actinobacteria(100);o__Actinomycetales(100);f__Pseudonocardiaceae(100);g__Pseudonocardia(100);s__halophobica(100);
Otu0640	k__Bacteria(100);p__Proteobacteria(100);c__Gammaproteobacteria(100);o__Pseudomonadales(100);f__Pseudomonadaceae(100);g__Pseudomonas(100);s__stutzeri(100);
Otu0641	k__Bacteria(100);p__Proteobacteria(100);c__Gammaproteobacteria(100);o__Alteromonadales(100);f__Alteromonadaceae(100);g__Spongiibacter(100);s__(100);
Otu0642	k__Bacteria(100);p__Actinobacteria(100);c__Actinobacteria(100);o__Actinomycetales(100);f__Microbacteriaceae(100);g__Microbacterium(100);s__chocolatum(100);
Otu0643	k__Bacteria(100);p__Bacteroidetes(100);c__Flavobacteriia(100);o__Flavobacteriales(100);f__Flavobacteriaceae(100);g__Flavobacterium(100);s__gelidilacus(100);
Otu0644	k__Bacteria(100);p__Bacteroidetes(100);c__Flavobacteriia(100);o__Flavobacteriales(100);f__Flavobacteriaceae(100);g__Flavobacterium(100);s__frigidarium(100);
Otu0645	k__Bacteria(100);p__Proteobacteria(100);c__Gammaproteobacteria(100);o__Xanthomonadales(100);f__Xanthomonadaceae(100);g__Luteibacter(100);s__rhizovicinus(100);
Otu0646	k__Bacteria(100);p__Proteobacteria(100);c__Betaproteobacteria(100);o__Neisseriales(100);f__Neisseriaceae(100);g__Microvirgula(100);s__aerodenitrificans(100);
Otu0647	k__Bacteria(100);p__Proteobacteria(100);c__Gammaproteobacteria(100);o__Xanthomonadales(100);f__Sinobacteraceae(100);g__(100);s__(100);
Otu0648	k__Bacteria(100);p__Actinobacteria(100);c__Actinobacteria(100);o__Actinomycetales(100);f__Williamsiaceae(100);g__Williamsia(100);s__(100);
Otu0649	k__Bacteria(100);p__Tenericutes(100);c__Mollicutes(100);o__Mycoplasmatales(100);f__Mycoplasmataceae(100);g__Mycoplasma(100);s__hyorhinis(100);
Otu0650	k__Bacteria(100);p__Proteobacteria(100);c__Betaproteobacteria(100);o__Burkholderiales(100);f__Oxalobacteraceae(100);g__Collimonas(100);s__(100);
Otu0651	k__Bacteria(100);p__Proteobacteria(100);c__Alphaproteobacteria(100);o__Rickettsiales(100);f__(100);g__(100);s__(100);
Otu0652	k__Bacteria(100);p__Firmicutes(100);c__Clostridia(100);o__Clostridiales(100);f__Clostridiaceae(100);g__Clostridium(100);s__perfringens(100);
Otu0653	k__Bacteria(100);p__Firmicutes(100);c__Bacilli(100);o__Lactobacillales(100);f__Streptococcaceae(100);g__Streptococcus(100);s__sobrinus(100);
Otu0654	k__Bacteria(100);p__Firmicutes(100);c__Bacilli(100);o__Lactobacillales(100);f__Leuconostocaceae(100);g__Weissella(100);s__(100);
Otu0655	k__Bacteria(100);p__Firmicutes(100);c__Clostridia(100);o__Clostridiales(100);f__Tissierellaceae(100);g__Helcococcus(100);s__(100);
Otu0656	k__Bacteria(100);p__Firmicutes(100);c__Clostridia(100);o__Clostridiales(100);f__Acidaminobacteraceae(100);g__Fusibacter(100);s__(100);
Otu0657	k__Bacteria(100);p__Proteobacteria(100);c__Epsilonproteobacteria(100);o__Campylobacterales(100);f__Helicobacteraceae(100);g__Flexispira(100);s__(100);
Otu0658	k__Bacteria(100);p__Proteobacteria(100);c__Betaproteobacteria(100);o__Burkholderiales(100);f__Comamonadaceae(100);g__Comamonas(100);s__terrigena(100);
Otu0659	k__Bacteria(100);p__Chloroflexi(100);c__Anaerolineae(100);o__Caldilineales(100);f__(100);g__(100);s__(100);
Otu0660	k__Bacteria(100);p__Firmicutes(100);c__Bacilli(100);o__Lactobacillales(100);f__Lactobacillaceae(100);g__Lactobacillus(100);s__agilis(100);
Otu0661	k__Bacteria(100);p__Firmicutes(100);c__Bacilli(100);o__Lactobacillales(100);f__Lactobacillaceae(100);g__Lactobacillus(100);s__vaginalis(100);
Otu0662	k__Bacteria(100);p__Firmicutes(100);c__Bacilli(100);o__Bacillales(100);f__Planococcaceae(100);g__Lysinibacillus(100);s__boronitolerans(100);
Otu0663	k__Bacteria(100);p__Bacteroidetes(100);c__Flavobacteriia(100);o__Flavobacteriales(100);f__Weeksellaceae(100);g__Wautersiella(100);s__(100);
Otu0664	k__Bacteria(100);p__Nitrospirae(100);c__Nitrospira(100);o__Nitrospirales(100);f__0319-6A21(100);g__(100);s__(100);
Otu0665	k__Bacteria(100);p__Actinobacteria(100);c__Actinobacteria(100);o__Actinomycetales(100);f__Propionibacteriaceae(100);g__Microlunatus(100);s__(100);
Otu0666	k__Bacteria(100);p__Firmicutes(100);c__Clostridia(100);o__Clostridiales(100);f__Clostridiaceae(100);g__Clostridium(100);s__bowmanii(100);
Otu0667	k__Bacteria(100);p__Chlamydiae(100);c__(100);o__(100);f__(100);g__(100);s__(100);
Otu0668	k__Bacteria(100);p__Proteobacteria(100);c__Alphaproteobacteria(100);o__Rhizobiales(100);f__Bradyrhizobiaceae(100);g__Bradyrhizobium(100);s__(100);
Otu0669	k__Bacteria(100);p__Acidobacteria(100);c__Acidobacteriia(100);o__Acidobacteriales(100);f__Acidobacteriaceae(100);g__Acidobacterium(100);s__(100);
Otu0670	k__Bacteria(100);p__Proteobacteria(100);c__Alphaproteobacteria(100);o__Sphingomonadales(100);f__Sphingomonadaceae(100);g__Sphingomonas(100);s__wittichii(100);
Otu0671	k__Bacteria(100);p__Proteobacteria(100);c__Gammaproteobacteria(100);o__Pasteurellales(100);f__Pasteurellaceae(100);g__Actinobacillus(100);s__parahaemolyticus(100);
Otu0672	k__Bacteria(100);p__Firmicutes(100);c__Clostridia(100);o__Clostridiales(100);f__Lachnospiraceae(100);g__Dorea(100);s__formicigenerans(100);
Otu0673	k__Bacteria(100);p__Firmicutes(100);c__Bacilli(100);o__Bacillales(100);f__Exiguobacteraceae(100);g__(100);s__(100);
Otu0674	k__Bacteria(100);p__Actinobacteria(100);c__Actinobacteria(100);o__Actinomycetales(100);f__Promicromonosporaceae(100);g__Cellulosimicrobium(100);s__(100);
Otu0675	k__Bacteria(100);p__Acidobacteria(100);c__Acidobacteriia(100);o__Acidobacteriales(100);f__Acidobacteriaceae(100);g__Edaphobacter(100);s__(100);
Otu0676	k__Bacteria(100);p__Actinobacteria(100);c__Actinobacteria(100);o__Actinomycetales(100);f__Promicromonosporaceae(100);g__Xylanimicrobium(100);s__pachnodae(100);
Otu0677	k__Bacteria(100);p__Firmicutes(100);c__Bacilli(100);o__Bacillales(100);f__Thermoactinomycetaceae(100);g__Laceyella(100);s__(100);
Otu0678	k__Bacteria(100);p__Proteobacteria(100);c__Alphaproteobacteria(100);o__Sphingomonadales(100);f__Sphingomonadaceae(100);g__Novosphingobium(100);s__stygium(100);
Otu0679	k__Bacteria(100);p__Proteobacteria(100);c__Alphaproteobacteria(100);o__Rhizobiales(100);f__Methylobacteriaceae(100);g__(100);s__(100);
Otu0681	k__Bacteria(100);p__Proteobacteria(100);c__Gammaproteobacteria(100);o__Alteromonadales(100);f__Shewanellaceae(100);g__(100);s__(100);
Otu0683	k__Bacteria(100);p__Spirochaetes(100);c__Spirochaetes(100);o__Spirochaetales(100);f__Spirochaetaceae(100);g__HAW-RM37(100);s__(100);
Otu0684	k__Bacteria(100);p__Proteobacteria(100);c__Betaproteobacteria(100);o__Burkholderiales(100);f__Comamonadaceae(100);g__Hydrogenophaga(100);s__(100);
Otu0685	k__Bacteria(100);p__Proteobacteria(100);c__Alphaproteobacteria(100);o__Rhizobiales(100);f__(100);g__(100);s__(100);
Otu0686	k__Bacteria(100);p__Actinobacteria(100);c__Actinobacteria(100);o__Actinomycetales(100);f__Micrococcaceae(100);g__Kocuria(100);s__rhizophila(100);
Otu0687	k__Bacteria(100);p__Proteobacteria(100);c__Betaproteobacteria(100);o__Burkholderiales(100);f__Comamonadaceae(100);g__Hydrogenophaga(100);s__palleronii(100);
Otu0689	k__Bacteria(100);p__Proteobacteria(100);c__Alphaproteobacteria(100);o__Rhizobiales(100);f__Rhizobiaceae(100);g__(100);s__(100);
Otu0690	k__Bacteria(100);p__Firmicutes(100);c__Clostridia(100);o__Clostridiales(100);f__Lachnospiraceae(100);g__Blautia(100);s__producta(100);
Otu0691	k__Bacteria(100);p__Firmicutes(100);c__Bacilli(100);o__Bacillales(100);f__Bacillaceae(100);g__Bacillus(100);s__oleronius(100);
Otu0692	k__Bacteria(100);p__Actinobacteria(100);c__Actinobacteria(100);o__Actinomycetales(100);f__Mycobacteriaceae(100);g__Mycobacterium(100);s__gordonae(100);
Otu0693	k__Bacteria(100);p__Proteobacteria(100);c__Gammaproteobacteria(100);o__Alteromonadales(100);f__Alteromonadaceae(100);g__Cellvibrio(100);s__(100);
Otu0694	k__Bacteria(100);p__Verrucomicrobia(100);c__Verrucomicrobiae(100);o__Verrucomicrobiales(100);f__Verrucomicrobiaceae(100);g__Luteolibacter(100);s__(100);
Otu0695	k__Bacteria(100);p__Spirochaetes(100);c__Spirochaetes(100);o__Spirochaetales(100);f__Spirochaetaceae(100);g__Treponema(100);s__phagedenis(100);
Otu0696	k__Bacteria(100);p__Actinobacteria(100);c__Actinobacteria(100);o__Actinomycetales(100);f__Cellulomonadaceae(100);g__Actinotalea(100);s__(100);
Otu0697	k__Bacteria(100);p__Proteobacteria(100);c__Gammaproteobacteria(100);o__Pasteurellales(100);f__Pasteurellaceae(100);g__Haemophilus(100);s__(100);
Otu0699	k__Bacteria(100);p__WS2(100);c__(100);o__(100);f__(100);g__(100);s__(100);
Otu0700	k__Bacteria(100);p__AD3(100);c__(100);o__(100);f__(100);g__(100);s__(100);
Otu0701	k__Bacteria(100);p__Proteobacteria(100);c__Alphaproteobacteria(100);o__Sphingomonadales(100);f__Sphingomonadaceae(100);g__Zymomonas(100);s__(100);
Otu0702	k__Bacteria(100);p__Elusimicrobia(100);c__Endomicrobia(100);o__(100);f__(100);g__(100);s__(100);
Otu0703	k__Bacteria(100);p__Proteobacteria(100);c__Betaproteobacteria(100);o__Burkholderiales(100);f__Oxalobacteraceae(100);g__Oxalobacter(100);s__(100);
Otu0704	k__Bacteria(100);p__Proteobacteria(100);c__Betaproteobacteria(100);o__Burkholderiales(100);f__Burkholderiaceae(100);g__(100);s__(100);
Otu0705	k__Bacteria(100);p__Bacteroidetes(100);c__Flavobacteriia(100);o__Flavobacteriales(100);f__Flavobacteriaceae(100);g__Gillisia(100);s__(100);
Otu0706	k__Bacteria(100);p__Proteobacteria(100);c__Gammaproteobacteria(100);o__Pseudomonadales(100);f__Moraxellaceae(100);g__Psychrobacter(100);s__marincola(100);
Otu0707	k__Bacteria(100);p__Bacteroidetes(100);c__Bacteroidia(100);o__Bacteroidales(100);f__Porphyromonadaceae(100);g__Parabacteroides(100);s__gordonii(100);
Otu0708	k__Bacteria(100);p__Proteobacteria(100);c__Deltaproteobacteria(100);o__Desulfovibrionales(100);f__Desulfomicrobiaceae(100);g__(100);s__(100);
Otu0709	k__Bacteria(100);p__Firmicutes(100);c__Bacilli(100);o__Bacillales(100);f__Paenibacillaceae(100);g__Paenibacillus(100);s__edaphicus(100);
Otu0710	k__Bacteria(100);p__Proteobacteria(100);c__Alphaproteobacteria(100);o__Sphingomonadales(100);f__Erythrobacteraceae(100);g__Citromicrobium(100);s__(100);
Otu0711	k__Bacteria(100);p__Proteobacteria(100);c__Betaproteobacteria(100);o__Burkholderiales(100);f__Burkholderiaceae(100);g__Candidatus_Glomeribacter(100);s__(100);
Otu0712	k__Bacteria(100);p__Proteobacteria(100);c__Betaproteobacteria(100);o__Neisseriales(100);f__Neisseriaceae(100);g__Neisseria(100);s__subflava(100);
Otu0713	k__Bacteria(100);p__Proteobacteria(100);c__Alphaproteobacteria(100);o__Rhodobacterales(100);f__Rhodobacteraceae(100);g__Rhodovulum(100);s__marinum(100);
Otu0714	k__Bacteria(100);p__Proteobacteria(100);c__Gammaproteobacteria(100);o__Enterobacteriales(100);f__Enterobacteriaceae(100);g__Erwinia(100);s__toletana(100);
Otu0716	k__Bacteria(100);p__Actinobacteria(100);c__Actinobacteria(100);o__Actinomycetales(100);f__Streptomycetaceae(100);g__Streptomyces(100);s__reticuliscabiei(100);
Otu0717	k__Bacteria(100);p__Cyanobacteria(100);c__4C0d-2(100);o__MLE1-12(100);f__(100);g__(100);s__(100);
Otu0719	k__Bacteria(100);p__Proteobacteria(100);c__Alphaproteobacteria(100);o__Caulobacterales(100);f__Caulobacteraceae(100);g__Caulobacter(100);s__henricii(100);
Otu0721	k__Bacteria(100);p__Firmicutes(100);c__Bacilli(100);o__Bacillales(100);f__Staphylococcaceae(100);g__(100);s__(100);
Otu0722	k__Bacteria(100);p__Thermi(100);c__Deinococci(100);o__Deinococcales(100);f__Deinococcaceae(100);g__Deinococcus(100);s__murrayi(100);
Otu0725	k__Bacteria(100);p__Actinobacteria(100);c__Actinobacteria(100);o__Actinomycetales(100);f__Intrasporangiaceae(100);g__Kytococcus(100);s__(100);
Otu0726	k__Bacteria(100);p__Proteobacteria(100);c__Gammaproteobacteria(100);o__Enterobacteriales(100);f__Enterobacteriaceae(100);g__Erwinia(100);s__soli(100);
Otu0727	k__Bacteria(100);p__Firmicutes(100);c__Clostridia(100);o__Clostridiales(100);f__Acidaminobacteraceae(100);g__Guggenheimella(100);s__(100);
Otu0728	k__Bacteria(100);p__Firmicutes(100);c__Clostridia(100);o__Clostridiales(100);f__Eubacteriaceae(100);g__Pseudoramibacter_Eubacterium(100);s__(100);
Otu0729	k__Bacteria(100);p__Actinobacteria(100);c__Actinobacteria(100);o__Actinomycetales(100);f__Yaniellaceae(100);g__Yaniella(100);s__(100);
Otu0730	k__Bacteria(100);p__Fusobacteria(100);c__Fusobacteriia(100);o__Fusobacteriales(100);f__(100);g__(100);s__(100);
Otu0731	k__Bacteria(100);p__Chloroflexi(100);c__Anaerolineae(100);o__Anaerolineales(100);f__Anaerolinaceae(100);g__SHD-14(100);s__(100);
Otu0732	k__Bacteria(100);p__Elusimicrobia(100);c__Elusimicrobia(100);o__Elusimicrobiales(100);f__Elusimicrobiaceae(100);g__Elusimicrobium(100);s__(100);
Otu0733	k__Bacteria(100);p__Actinobacteria(100);c__Actinobacteria(100);o__Actinomycetales(100);f__Micromonosporaceae(100);g__Verrucosispora(100);s__gifhornensis(100);
Otu0734	k__Bacteria(100);p__Firmicutes(100);c__Clostridia(100);o__Clostridiales(100);f__Caldicoprobacteraceae(100);g__Caldicoprobacter(100);s__(100);
Otu0735	k__Bacteria(100);p__Actinobacteria(100);c__Actinobacteria(100);o__Actinomycetales(100);f__Pseudonocardiaceae(100);g__(100);s__(100);
Otu0737	k__Bacteria(100);p__Proteobacteria(100);c__Alphaproteobacteria(100);o__Rhodospirillales(100);f__Acetobacteraceae(100);g__Roseomonas(100);s__mucosa(100);
Otu0738	k__Bacteria(100);p__Firmicutes(100);c__Clostridia(100);o__Clostridiales(100);f__Veillonellaceae(100);g__Selenomonas(100);s__(100);
Otu0739	k__Bacteria(100);p__Actinobacteria(100);c__Actinobacteria(100);o__Actinomycetales(100);f__Nocardiopsaceae(100);g__Nocardiopsis(100);s__exhalans(100);
Otu0740	k__Bacteria(100);p__Firmicutes(100);c__Clostridia(100);o__Clostridiales(100);f__Lachnospiraceae(100);g__Lachnospira(100);s__(100);
Otu0741	k__Bacteria(100);p__Proteobacteria(100);c__Betaproteobacteria(100);o__Burkholderiales(100);f__Comamonadaceae(100);g__Limnohabitans(100);s__(100);
Otu0743	k__Bacteria(100);p__Proteobacteria(100);c__Betaproteobacteria(100);o__Thiobacterales(100);f__Thiobacteraceae(100);g__Thiobacter(100);s__(100);
Otu0744	k__Bacteria(100);p__Bacteroidetes(100);c__Bacteroidia(100);o__Bacteroidales(100);f__Porphyromonadaceae(100);g__Candidatus_Azobacteroides(100);s__(100);
Otu0745	k__Bacteria(100);p__Proteobacteria(100);c__Betaproteobacteria(100);o__Burkholderiales(100);f__Comamonadaceae(100);g__Lampropedia(100);s__(100);
Otu0746	k__Bacteria(100);p__Proteobacteria(100);c__Betaproteobacteria(100);o__Burkholderiales(100);f__Alcaligenaceae(100);g__Oligella(100);s__(100);
Otu0747	k__Bacteria(100);p__Proteobacteria(100);c__Gammaproteobacteria(100);o__Enterobacteriales(100);f__Enterobacteriaceae(100);g__Erwinia(100);s__dispersa(100);
Otu0748	k__Bacteria(100);p__Firmicutes(100);c__Clostridia(100);o__Clostridiales(100);f__Ruminococcaceae(100);g__Anaerotruncus(100);s__(100);
Otu0749	k__Bacteria(100);p__Acidobacteria(100);c__iii1-8(100);o__(100);f__(100);g__(100);s__(100);
Otu0750	k__Bacteria(100);p__Proteobacteria(100);c__Betaproteobacteria(100);o__Burkholderiales(100);f__Comamonadaceae(100);g__Curvibacter(100);s__(100);
Otu0751	k__Bacteria(100);p__Firmicutes(100);c__Clostridia(100);o__Clostridiales(100);f__Tissierellaceae(100);g__GW-34(100);s__(100);
Otu0752	k__Bacteria(100);p__Actinobacteria(100);c__Actinobacteria(100);o__Actinomycetales(100);f__Actinosynnemataceae(100);g__(100);s__(100);
Otu0753	k__Bacteria(100);p__Firmicutes(100);c__Bacilli(100);o__Bacillales(100);f__Staphylococcaceae(100);g__Staphylococcus(100);s__haemolyticus(100);
Otu0754	k__Bacteria(100);p__Cyanobacteria(100);c__Synechococcophycideae(100);o__Synechococcales(100);f__Synechococcaceae(100);g__(100);s__(100);
Otu0755	k__Bacteria(100);p__Actinobacteria(100);c__Actinobacteria(100);o__Actinomycetales(100);f__Promicromonosporaceae(100);g__(100);s__(100);
Otu0756	k__Bacteria(100);p__Actinobacteria(100);c__Actinobacteria(100);o__Actinomycetales(100);f__Pseudonocardiaceae(100);g__Saccharomonospora(100);s__(100);
Otu0757	k__Bacteria(100);p__Proteobacteria(100);c__Betaproteobacteria(100);o__(100);f__(100);g__(100);s__(100);
Otu0758	k__Bacteria(100);p__Actinobacteria(100);c__Thermoleophilia(100);o__Solirubrobacterales(100);f__Solirubrobacteraceae(100);g__(100);s__(100);
Otu0760	k__Bacteria(100);p__Firmicutes(100);c__Bacilli(100);o__Lactobacillales(100);f__Lactobacillaceae(100);g__Lactobacillus(100);s__coleohominis(100);
Otu0761	k__Bacteria(100);p__Proteobacteria(100);c__Gammaproteobacteria(100);o__Xanthomonadales(100);f__Xanthomonadaceae(100);g__(100);s__(100);
Otu0762	k__Bacteria(100);p__Proteobacteria(100);c__Gammaproteobacteria(100);o__Xanthomonadales(100);f__Xanthomonadaceae(100);g__Rhodanobacter(100);s__(100);
Otu0763	k__Bacteria(100);p__Proteobacteria(100);c__Betaproteobacteria(100);o__Burkholderiales(100);f__Comamonadaceae(100);g__Acidovorax(100);s__(100);
Otu0764	k__Bacteria(100);p__Proteobacteria(100);c__Deltaproteobacteria(100);o__Spirobacillales(100);f__(100);g__(100);s__(100);
Otu0765	k__Bacteria(100);p__Bacteroidetes(100);c__Flavobacteriia(100);o__Flavobacteriales(100);f__Weeksellaceae(100);g__Riemerella(100);s__(100);
Otu0767	k__Bacteria(100);p__Firmicutes(100);c__Clostridia(100);o__Clostridiales(100);f__Tissierellaceae(100);g__Sedimentibacter(100);s__(100);
Otu0768	k__Bacteria(100);p__Proteobacteria(100);c__Deltaproteobacteria(100);o__Desulfuromonadales(100);f__Pelobacteraceae(100);g__Pelobacter(100);s__carbinolicus(100);
Otu0769	k__Bacteria(100);p__Proteobacteria(100);c__Alphaproteobacteria(100);o__Rhizobiales(100);f__Phyllobacteriaceae(100);g__Mesorhizobium(100);s__huakuii(100);
Otu0770	k__Bacteria(100);p__Actinobacteria(100);c__Thermoleophilia(100);o__Solirubrobacterales(100);f__Patulibacteraceae(100);g__(100);s__(100);
Otu0771	k__Bacteria(100);p__Acidobacteria(100);c__Acidobacteria-6(100);o__iii1-15(100);f__(100);g__(100);s__(100);
Otu0772	k__Bacteria(100);p__Proteobacteria(100);c__Alphaproteobacteria(100);o__Rhizobiales(100);f__Aurantimonadaceae(100);g__(100);s__(100);
Otu0776	k__Bacteria(100);p__Proteobacteria(100);c__Alphaproteobacteria(100);o__Rhizobiales(100);f__Bartonellaceae(100);g__Bartonella(100);s__bacilliformis(100);
Otu0777	k__Bacteria(100);p__Proteobacteria(100);c__Gammaproteobacteria(100);o__Alteromonadales(100);f__Idiomarinaceae(100);g__(100);s__(100);
Otu0778	k__Bacteria(100);p__Cyanobacteria(100);c__ML635J-21(100);o__(100);f__(100);g__(100);s__(100);
Otu0779	k__Bacteria(100);p__Tenericutes(100);c__Mollicutes(100);o__Mycoplasmatales(100);f__Mycoplasmataceae(100);g__Mycoplasma(100);s__(100);
Otu0781	k__Bacteria(100);p__Spirochaetes(100);c__Spirochaetes(100);o__M2PT2-76(100);f__(100);g__(100);s__(100);
Otu0782	k__Bacteria(100);p__Planctomycetes(100);c__Planctomycetia(100);o__Pirellulales(100);f__Pirellulaceae(100);g__(100);s__(100);
Otu0783	k__Bacteria(100);p__Elusimicrobia(100);c__Elusimicrobia(100);o__Elusimicrobiales(100);f__Elusimicrobiaceae(100);g__(100);s__(100);
Otu0784	k__Bacteria(100);p__Proteobacteria(100);c__Alphaproteobacteria(100);o__Rhodobacterales(100);f__Rhodobacteraceae(100);g__(100);s__(100);
Otu0785	k__Bacteria(100);p__Actinobacteria(100);c__Thermoleophilia(100);o__Solirubrobacterales(100);f__Patulibacteraceae(100);g__Patulibacter(100);s__(100);
Otu0786	k__Bacteria(100);p__Bacteroidetes(100);c__Bacteroidia(100);o__Bacteroidales(100);f__Porphyromonadaceae(100);g__Dysgonomonas(100);s__(100);
Otu0787	k__Bacteria(100);p__Acidobacteria(100);c__Acidobacteriia(100);o__Acidobacteriales(100);f__Acidobacteriaceae(100);g__Edaphobacter(100);s__modestum(100);
Otu0788	k__Bacteria(100);p__Gemmatimonadetes(100);c__Gemm-1(100);o__(100);f__(100);g__(100);s__(100);
Otu0790	k__Bacteria(100);p__Firmicutes(100);c__Clostridia(100);o__Clostridiales(100);f__Lachnospiraceae(100);g__Catonella(100);s__(100);
Otu0791	k__Bacteria(100);p__Proteobacteria(100);c__Gammaproteobacteria(100);o__Legionellales(100);f__Coxiellaceae(100);g__(100);s__(100);
Otu0792	k__Bacteria(100);p__Proteobacteria(100);c__Gammaproteobacteria(100);o__Chromatiales(100);f__Ectothiorhodospiraceae(100);g__Halorhodospira(100);s__(100);
Otu0793	k__Bacteria(100);p__Firmicutes(100);c__Bacilli(100);o__Lactobacillales(100);f__Leuconostocaceae(100);g__(100);s__(100);
Otu0794	k__Bacteria(100);p__Acidobacteria(100);c__iii1-8(100);o__32-20(100);f__(100);g__(100);s__(100);
Otu0795	k__Bacteria(100);p__Actinobacteria(100);c__Actinobacteria(100);o__Actinomycetales(100);f__Cellulomonadaceae(100);g__Oerskovia(100);s__(100);
Otu0796	k__Bacteria(100);p__Proteobacteria(100);c__Gammaproteobacteria(100);o__Pseudomonadales(100);f__Pseudomonadaceae(100);g__Pseudomonas(100);s__balearica(100);
Otu0798	k__Bacteria(100);p__Actinobacteria(100);c__Actinobacteria(100);o__Actinomycetales(100);f__Micromonosporaceae(100);g__(100);s__(100);
Otu0799	k__Bacteria(100);p__Firmicutes(100);c__Bacilli(100);o__Lactobacillales(100);f__Carnobacteriaceae(100);g__Desemzia(100);s__(100);
Otu0800	k__Bacteria(100);p__Firmicutes(100);c__Bacilli(100);o__Bacillales(100);f__Staphylococcaceae(100);g__Staphylococcus(100);s__pettenkoferi(100);
Otu0801	k__Bacteria(100);p__Proteobacteria(100);c__Alphaproteobacteria(100);o__Sphingomonadales(100);f__(100);g__(100);s__(100);
Otu0804	k__Bacteria(100);p__Actinobacteria(100);c__Actinobacteria(100);o__Actinomycetales(100);f__Thermomonosporaceae(100);g__Actinomadura(100);s__(100);
Otu0805	k__Bacteria(100);p__Proteobacteria(100);c__Betaproteobacteria(100);o__Burkholderiales(100);f__Comamonadaceae(100);g__Diaphorobacter(100);s__(100);
Otu0806	k__Bacteria(100);p__Firmicutes(100);c__Erysipelotrichi(100);o__Erysipelotrichales(100);f__Erysipelotrichaceae(100);g__Coprobacillus(100);s__(100);
Otu0807	k__Bacteria(100);p__Proteobacteria(100);c__Betaproteobacteria(100);o__Burkholderiales(100);f__Comamonadaceae(100);g__Simplicispira(100);s__(100);
Otu0809	k__Bacteria(100);p__Firmicutes(100);c__Clostridia(100);o__Clostridiales(100);f__Clostridiaceae(100);g__Clostridium(100);s__pasteurianum(100);
Otu0810	k__Bacteria(100);p__Proteobacteria(100);c__Deltaproteobacteria(100);o__Desulfovibrionales(100);f__Desulfohalobiaceae(100);g__Desulfonauticus(100);s__(100);
Otu0812	k__Bacteria(100);p__Firmicutes(100);c__Bacilli(100);o__Bacillales(100);f__Bacillaceae(100);g__Bacillus(100);s__asahii(100);
Otu0813	k__Bacteria(100);p__Proteobacteria(100);c__Betaproteobacteria(100);o__Rhodocyclales(100);f__Rhodocyclaceae(100);g__(100);s__(100);
Otu0814	k__Bacteria(100);p__Proteobacteria(100);c__Gammaproteobacteria(100);o__Alteromonadales(100);f__Shewanellaceae(100);g__Shewanella(100);s__(100);
Otu0815	k__Bacteria(100);p__Thermi(100);c__Deinococci(100);o__Deinococcales(100);f__Trueperaceae(100);g__Truepera(100);s__(100);
Otu0816	k__Bacteria(100);p__Actinobacteria(100);c__Actinobacteria(100);o__Actinomycetales(100);f__Dermatophilaceae(100);g__Dermatophilus(100);s__(100);
Otu0817	k__Bacteria(100);p__Proteobacteria(100);c__Alphaproteobacteria(100);o__Rhizobiales(100);f__Bradyrhizobiaceae(100);g__Bosea(100);s__genosp.(100);
Otu0818	k__Bacteria(100);p__Actinobacteria(100);c__Actinobacteria(100);o__Actinomycetales(100);f__Intrasporangiaceae(100);g__Serinicoccus(100);s__(100);
Otu0819	k__Bacteria(100);p__Proteobacteria(100);c__Betaproteobacteria(100);o__Methylophilales(100);f__Methylophilaceae(100);g__Methylotenera(100);s__mobilis(100);
Otu0820	k__Bacteria(100);p__Bacteroidetes(100);c__Flavobacteriia(100);o__Flavobacteriales(100);f__Cryomorphaceae(100);g__Fluviicola(100);s__(100);
Otu0822	k__Bacteria(100);p__Proteobacteria(100);c__Alphaproteobacteria(100);o__Rhizobiales(100);f__Hyphomicrobiaceae(100);g__Rhodoplanes(100);s__(100);
Otu0823	k__Bacteria(100);p__Actinobacteria(100);c__Actinobacteria(100);o__Actinomycetales(100);f__Micromonosporaceae(100);g__Pilimelia(100);s__terevasa(100);
Otu0824	k__Bacteria(100);p__Actinobacteria(100);c__Actinobacteria(100);o__Actinomycetales(100);f__Thermomonosporaceae(100);g__Actinoallomurus(100);s__(100);
Otu0825	k__Bacteria(100);p__Bacteroidetes(100);c__Flavobacteriia(100);o__Flavobacteriales(100);f__Flavobacteriaceae(100);g__Capnocytophaga(100);s__(100);
Otu0826	k__Bacteria(100);p__Proteobacteria(100);c__Alphaproteobacteria(100);o__Rhizobiales(100);f__Rhizobiaceae(100);g__Shinella(100);s__(100);
Otu0827	k__Bacteria(100);p__Firmicutes(100);c__Erysipelotrichi(100);o__Erysipelotrichales(100);f__Erysipelotrichaceae(100);g__Catenibacterium(100);s__mitsuokai(100);
Otu0829	k__Bacteria(100);p__Thermi(100);c__Deinococci(100);o__Deinococcales(100);f__Trueperaceae(100);g__B-42(100);s__(100);
Otu0830	k__Bacteria(100);p__Proteobacteria(100);c__Alphaproteobacteria(100);o__Rhodobacterales(100);f__Rhodobacteraceae(100);g__Anaerospora(100);s__(100);
Otu0831	k__Bacteria(100);p__Bacteroidetes(100);c__Bacteroidia(100);o__Bacteroidales(100);f__Bacteroidaceae(100);g__Bacteroides(100);s__caccae(100);
Otu0832	k__Bacteria(100);p__Firmicutes(100);c__Bacilli(100);o__Bacillales(100);f__Bacillaceae(100);g__Bacillus(100);s__trypoxylicola(100);
Otu0833	k__Bacteria(100);p__Actinobacteria(100);c__Actinobacteria(100);o__Actinomycetales(100);f__Microbacteriaceae(100);g__Microbacterium(100);s__barkeri(100);
Otu0834	k__Bacteria(100);p__Proteobacteria(100);c__Betaproteobacteria(100);o__Rhodocyclales(100);f__Rhodocyclaceae(100);g__Denitratisoma(100);s__(100);
Otu0835	k__Bacteria(100);p__Actinobacteria(100);c__Actinobacteria(100);o__Actinomycetales(100);f__Microbacteriaceae(100);g__Candidatus_Aquiluna(100);s__(100);
Otu0836	k__Bacteria(100);p__Proteobacteria(100);c__Betaproteobacteria(100);o__Rhodocyclales(100);f__Rhodocyclaceae(100);g__Propionivibrio(100);s__(100);
Otu0837	k__Bacteria(100);p__Proteobacteria(100);c__Alphaproteobacteria(100);o__Caulobacterales(100);f__Caulobacteraceae(100);g__Asticcacaulis(100);s__biprosthecium(100);
Otu0839	k__Bacteria(100);p__Firmicutes(100);c__Bacilli(100);o__Bacillales(100);f__Paenibacillaceae(100);g__Paenibacillus(100);s__amylolyticus(100);
Otu0840	k__Bacteria(100);p__Proteobacteria(100);c__Betaproteobacteria(100);o__Ellin6067(100);f__(100);g__(100);s__(100);
Otu0842	k__Bacteria(100);p__Proteobacteria(100);c__Alphaproteobacteria(100);o__Sphingomonadales(100);f__Sphingomonadaceae(100);g__Sphingopyxis(100);s__(100);
Otu0843	k__Bacteria(100);p__Actinobacteria(100);c__Thermoleophilia(100);o__Gaiellales(100);f__(100);g__(100);s__(100);
Otu0844	k__Bacteria(100);p__Proteobacteria(100);c__Alphaproteobacteria(100);o__Sphingomonadales(100);f__Sphingomonadaceae(100);g__Kaistobacter(100);s__(100);
Otu0845	k__Bacteria(100);p__Actinobacteria(100);c__Actinobacteria(100);o__Actinomycetales(100);f__Actinomycetaceae(100);g__Arcanobacterium(100);s__(100);
Otu0846	k__Bacteria(100);p__Firmicutes(100);c__Clostridia(100);o__Clostridiales(100);f__Clostridiaceae(100);g__Thermohalobacter(100);s__(100);
Otu0848	k__Bacteria(100);p__Firmicutes(100);c__Erysipelotrichi(100);o__Erysipelotrichales(100);f__Erysipelotrichaceae(100);g__Eubacterium(100);s__dolichum(100);
Otu0850	k__Bacteria(100);p__Proteobacteria(100);c__Alphaproteobacteria(100);o__Sphingomonadales(100);f__Sphingomonadaceae(100);g__Sphingopyxis(100);s__alaskensis(100);
Otu0851	k__Bacteria(100);p__Actinobacteria(100);c__Actinobacteria(100);o__Actinomycetales(100);f__Actinomycetaceae(100);g__Actinomyces(100);s__europaeus(100);
Otu0852	k__Bacteria(100);p__Firmicutes(100);c__Bacilli(100);o__Lactobacillales(100);f__Lactobacillaceae(100);g__Lactobacillus(100);s__ruminis(100);
Otu0853	k__Bacteria(100);p__Verrucomicrobia(100);c__Verrucomicrobiae(100);o__Verrucomicrobiales(100);f__Verrucomicrobiaceae(100);g__(100);s__(100);
Otu0854	k__Bacteria(100);p__Acidobacteria(100);c__Solibacteres(100);o__Solibacterales(100);f__(100);g__(100);s__(100);
Otu0855	k__Bacteria(100);p__Actinobacteria(100);c__Actinobacteria(100);o__Actinomycetales(100);f__Micrococcaceae(100);g__Nesterenkonia(100);s__(100);
Otu0856	k__Bacteria(100);p__Cyanobacteria(100);c__Oscillatoriophycideae(100);o__Oscillatoriales(100);f__Phormidiaceae(100);g__Phormidium(100);s__animale(100);
Otu0857	k__Bacteria(100);p__Proteobacteria(100);c__Alphaproteobacteria(100);o__Rhizobiales(100);f__Beijerinckiaceae(100);g__(100);s__(100);
Otu0860	k__Bacteria(100);p__Bacteroidetes(100);c__Cytophagia(100);o__Cytophagales(100);f__Cyclobacteriaceae(100);g__(100);s__(100);
Otu0861	k__Bacteria(100);p__Actinobacteria(100);c__Actinobacteria(100);o__Actinomycetales(100);f__Geodermatophilaceae(100);g__Geodermatophilus(100);s__obscurus(100);
Otu0862	k__Bacteria(100);p__Actinobacteria(100);c__Actinobacteria(100);o__Actinomycetales(100);f__Micromonosporaceae(100);g__Couchioplanes(100);s__caeruleus(100);
Otu0865	k__Bacteria(100);p__Firmicutes(100);c__Clostridia(100);o__Clostridiales(100);f__Peptococcaceae(100);g__Peptococcus(100);s__(100);
Otu0868	k__Bacteria(100);p__Firmicutes(100);c__Clostridia(100);o__Clostridiales(100);f__Gracilibacteraceae(100);g__(100);s__(100);
Otu0869	k__Bacteria(100);p__Actinobacteria(100);c__Actinobacteria(100);o__Actinomycetales(100);f__Microbacteriaceae(100);g__Cryocola(100);s__(100);
Otu0870	k__Bacteria(100);p__Firmicutes(100);c__Clostridia(100);o__Clostridiales(100);f__Clostridiaceae(100);g__Clostridium(100);s__hiranonis(100);
Otu0872	k__Bacteria(100);p__Actinobacteria(100);c__Acidimicrobiia(100);o__Acidimicrobiales(100);f__Microthrixaceae(100);g__(100);s__(100);
Otu0873	k__Bacteria(100);p__Proteobacteria(100);c__Alphaproteobacteria(100);o__Rhizobiales(100);f__Hyphomicrobiaceae(100);g__(100);s__(100);
Otu0874	k__Bacteria(100);p__Proteobacteria(100);c__Gammaproteobacteria(100);o__Pasteurellales(100);f__Pasteurellaceae(100);g__Actinobacillus(100);s__porcinus(100);
Otu0875	k__Bacteria(100);p__Cyanobacteria(100);c__Oscillatoriophycideae(100);o__Chroococcales(100);f__Chroococcaceae(100);g__Chroococcus(100);s__(100);
Otu0876	k__Bacteria(100);p__Actinobacteria(100);c__Actinobacteria(100);o__Actinomycetales(100);f__Sanguibacteraceae(100);g__(100);s__(100);
Otu0878	k__Bacteria(100);p__Proteobacteria(100);c__Alphaproteobacteria(100);o__Rhizobiales(100);f__Bradyrhizobiaceae(100);g__(100);s__(100);
Otu0879	k__Bacteria(100);p__Proteobacteria(100);c__Betaproteobacteria(100);o__Burkholderiales(100);f__Burkholderiaceae(100);g__Burkholderia(100);s__andropogonis(100);
Otu0881	k__Bacteria(100);p__Proteobacteria(100);c__Deltaproteobacteria(100);o__Myxococcales(100);f__0319-6G20(100);g__(100);s__(100);
Otu0882	k__Bacteria(100);p__Gemmatimonadetes(100);c__Gemm-3(100);o__(100);f__(100);g__(100);s__(100);
Otu0884	k__Bacteria(100);p__Firmicutes(100);c__Bacilli(100);o__Bacillales(100);f__Planococcaceae(100);g__Rummeliibacillus(100);s__(100);
Otu0885	k__Bacteria(100);p__Actinobacteria(100);c__Actinobacteria(100);o__Actinomycetales(100);f__Promicromonosporaceae(100);g__Xylanimicrobium(100);s__(100);
Otu0886	k__Bacteria(100);p__Proteobacteria(100);c__Alphaproteobacteria(100);o__Rhodobacterales(100);f__Rhodobacteraceae(100);g__Sagittula(100);s__(100);
Otu0887	k__Bacteria(100);p__Proteobacteria(100);c__Alphaproteobacteria(100);o__Rhizobiales(100);f__Phyllobacteriaceae(100);g__Aminobacter(100);s__(100);
Otu0888	k__Bacteria(100);p__Firmicutes(100);c__Clostridia(100);o__Clostridiales(100);f__Tissierellaceae(100);g__ph2(100);s__(100);
Otu0890	k__Bacteria(100);p__Proteobacteria(100);c__Gammaproteobacteria(100);o__Alteromonadales(100);f__Chromatiaceae(100);g__(100);s__(100);
Otu0893	k__Bacteria(100);p__Bacteroidetes(100);c__Saprospirae(100);o__Saprospirales(100);f__(100);g__(100);s__(100);
Otu0895	k__Bacteria(100);p__Verrucomicrobia(100);c__Opitutae(100);o__HA64(100);f__(100);g__(100);s__(100);
Otu0896	k__Bacteria(100);p__Proteobacteria(100);c__Gammaproteobacteria(100);o__(100);f__(100);g__(100);s__(100);
Otu0897	k__Bacteria(100);p__Proteobacteria(100);c__Alphaproteobacteria(100);o__Rhodospirillales(100);f__Acetobacteraceae(100);g__Acidisoma(100);s__(100);
Otu0899	k__Bacteria(100);p__Firmicutes(100);c__Bacilli(100);o__Bacillales(100);f__Paenibacillaceae(100);g__Paenibacillus(100);s__larvae(100);
Otu0900	k__Bacteria(100);p__Bacteroidetes(100);c__Saprospirae(100);o__Saprospirales(100);f__Chitinophagaceae(100);g__Terrimonas(100);s__(100);
Otu0901	k__Bacteria(100);p__Proteobacteria(100);c__Alphaproteobacteria(100);o__Rhizobiales(100);f__Rhizobiaceae(100);g__Rhizobium(100);s__(100);
Otu0903	k__Bacteria(100);p__Proteobacteria(100);c__Deltaproteobacteria(100);o__(100);f__(100);g__(100);s__(100);
Otu0904	k__Bacteria(100);p__Spirochaetes(100);c__Spirochaetes(100);o__Spirochaetales(100);f__Spirochaetaceae(100);g__Treponema(100);s__amylovorum(100);
Otu0905	k__Bacteria(100);p__Proteobacteria(100);c__Gammaproteobacteria(100);o__Xanthomonadales(100);f__Xanthomonadaceae(100);g__Luteimonas(100);s__(100);
Otu0906	k__Bacteria(100);p__Proteobacteria(100);c__Alphaproteobacteria(100);o__Rhizobiales(100);f__Rhizobiaceae(100);g__Agrobacterium(100);s__undicola(100);
Otu0908	k__Bacteria(100);p__Actinobacteria(100);c__Actinobacteria(100);o__(100);f__(100);g__(100);s__(100);
Otu0909	k__Bacteria(100);p__Actinobacteria(100);c__Actinobacteria(100);o__Actinomycetales(100);f__Microbacteriaceae(100);g__Salinibacterium(100);s__amurskyense(100);
Otu0910	k__Bacteria(100);p__Proteobacteria(100);c__Betaproteobacteria(100);o__Burkholderiales(100);f__Comamonadaceae(100);g__Rubrivivax(100);s__(100);
Otu0912	k__Bacteria(100);p__Proteobacteria(100);c__Betaproteobacteria(100);o__Burkholderiales(100);f__Comamonadaceae(100);g__Ramlibacter(100);s__(100);
Otu0917	k__Bacteria(100);p__Lentisphaerae(100);c__Lentisphaeria(100);o__(100);f__(100);g__(100);s__(100);
Otu0918	k__Bacteria(100);p__Proteobacteria(100);c__Betaproteobacteria(100);o__Burkholderiales(100);f__Comamonadaceae(100);g__Mitsuaria(100);s__chitosanitabida(100);
Otu0919	k__Bacteria(100);p__Chloroflexi(100);c__Thermomicrobia(100);o__JG30-KF-CM45(100);f__(100);g__(100);s__(100);
Otu0920	k__Bacteria(100);p__Proteobacteria(100);c__Alphaproteobacteria(100);o__Sphingomonadales(100);f__Erythrobacteraceae(100);g__Lutibacterium(100);s__(100);
Otu0921	k__Bacteria(100);p__Firmicutes(100);c__Clostridia(100);o__Clostridiales(100);f__Ruminococcaceae(100);g__Anaerofilum(100);s__(100);
Otu0922	k__Bacteria(100);p__Proteobacteria(100);c__Betaproteobacteria(100);o__Burkholderiales(100);f__Comamonadaceae(100);g__Azohydromonas(100);s__(100);
Otu0923	k__Bacteria(100);p__Actinobacteria(100);c__Actinobacteria(100);o__Actinomycetales(100);f__Micromonosporaceae(100);g__Couchioplanes(100);s__(100);
Otu0924	k__Bacteria(100);p__Firmicutes(100);c__Clostridia(100);o__Clostridiales(100);f__Peptostreptococcaceae(100);g__Peptostreptococcus(100);s__(100);
Otu0925	k__Bacteria(100);p__Proteobacteria(100);c__Alphaproteobacteria(100);o__Ellin329(100);f__(100);g__(100);s__(100);
Otu0926	k__Bacteria(100);p__Actinobacteria(100);c__Actinobacteria(100);o__Actinomycetales(100);f__Thermomonosporaceae(100);g__Actinocorallia(100);s__(100);
Otu0927	k__Bacteria(100);p__TM7(100);c__TM7-3(100);o__CW040(100);f__F16(100);g__(100);s__(100);
Otu0929	k__Bacteria(100);p__Firmicutes(100);c__Clostridia(100);o__Clostridiales(100);f__Mogibacteriaceae(100);g__Anaerovorax(100);s__(100);
Otu0930	k__Bacteria(100);p__Firmicutes(100);c__Bacilli(100);o__Bacillales(100);f__Bacillaceae(100);g__Geobacillus(100);s__(100);
Otu0932	k__Bacteria(100);p__Bacteroidetes(100);c__Cytophagia(100);o__Cytophagales(100);f__Cytophagaceae(100);g__Pontibacter(100);s__(100);
Otu0933	k__Bacteria(100);p__Acidobacteria(100);c__Acidobacteriia(100);o__Acidobacteriales(100);f__Koribacteraceae(100);g__(100);s__(100);
Otu0935	k__Bacteria(100);p__Actinobacteria(100);c__Thermoleophilia(100);o__Solirubrobacterales(100);f__Solirubrobacteraceae(100);g__Solirubrobacter(100);s__(100);
Otu0937	k__Bacteria(100);p__Actinobacteria(100);c__MB-A2-108(100);o__0319-7L14(100);f__(100);g__(100);s__(100);
Otu0938	k__Bacteria(100);p__Actinobacteria(100);c__OPB41(100);o__(100);f__(100);g__(100);s__(100);
Otu0939	k__Bacteria(100);p__Proteobacteria(100);c__Gammaproteobacteria(100);o__Alteromonadales(100);f__(100);g__(100);s__(100);
Otu0940	k__Bacteria(100);p__Proteobacteria(100);c__Alphaproteobacteria(100);o__Rhizobiales(100);f__Rhizobiaceae(100);g__Shinella(100);s__granuli(100);
Otu0942	k__Bacteria(100);p__Actinobacteria(100);c__Actinobacteria(100);o__Actinomycetales(100);f__Actinosynnemataceae(100);g__Lentzea(100);s__albidocapillata(100);
Otu0943	k__Bacteria(100);p__Verrucomicrobia(100);c__Verruco-5(100);o__WCHB1-41(100);f__WCHB1-25(100);g__(100);s__(100);
Otu0945	k__Bacteria(100);p__Proteobacteria(100);c__Gammaproteobacteria(100);o__Oceanospirillales(100);f__Hahellaceae(100);g__Hahella(100);s__(100);
Otu0946	k__Bacteria(100);p__Proteobacteria(100);c__Alphaproteobacteria(100);o__Rhizobiales(100);f__Phyllobacteriaceae(100);g__Pseudaminobacter(100);s__(100);
Otu0947	k__Bacteria(100);p__Firmicutes(100);c__Erysipelotrichi(100);o__Erysipelotrichales(100);f__Erysipelotrichaceae(100);g__Bulleidia(100);s__moorei(100);
Otu0948	k__Bacteria(100);p__Firmicutes(100);c__Erysipelotrichi(100);o__Erysipelotrichales(100);f__Erysipelotrichaceae(100);g__Sharpea(100);s__p-3329-23G2(100);
Otu0950	k__Bacteria(100);p__Firmicutes(100);c__Clostridia(100);o__Clostridiales(100);f__Ruminococcaceae(100);g__Ruminococcus(100);s__callidus(100);
Otu0951	k__Bacteria(100);p__Actinobacteria(100);c__Coriobacteriia(100);o__Coriobacteriales(100);f__Coriobacteriaceae(100);g__Coriobacterium(100);s__(100);
Otu0953	k__Bacteria(100);p__Actinobacteria(100);c__Actinobacteria(100);o__Actinomycetales(100);f__Microbacteriaceae(100);g__Agromyces(100);s__(100);
Otu0954	k__Bacteria(100);p__Firmicutes(100);c__Clostridia(100);o__Clostridiales(100);f__Veillonellaceae(100);g__Mitsuokella(100);s__(100);
Otu0955	k__Bacteria(100);p__Actinobacteria(100);c__Actinobacteria(100);o__Actinomycetales(100);f__Microbacteriaceae(100);g__Clavibacter(100);s__(100);
Otu0956	k__Bacteria(100);p__Actinobacteria(100);c__Actinobacteria(100);o__Actinomycetales(100);f__Streptomycetaceae(100);g__Streptomyces(100);s__scabrisporus(100);
Otu0958	k__Bacteria(100);p__Actinobacteria(100);c__Actinobacteria(100);o__Actinomycetales(100);f__Cellulomonadaceae(100);g__Cellulomonas(100);s__(100);
Otu0959	k__Bacteria(100);p__Cyanobacteria(100);c__(100);o__(100);f__(100);g__(100);s__(100);
Otu0960	k__Bacteria(100);p__Proteobacteria(100);c__Betaproteobacteria(100);o__Neisseriales(100);f__Neisseriaceae(100);g__Vitreoscilla(100);s__(100);
Otu0964	k__Bacteria(100);p__Proteobacteria(100);c__Gammaproteobacteria(100);o__Pseudomonadales(100);f__Moraxellaceae(100);g__Perlucidibaca(100);s__(100);
Otu0966	k__Bacteria(100);p__Firmicutes(100);c__Bacilli(100);o__Lactobacillales(100);f__Lactobacillaceae(100);g__Lactobacillus(100);s__helveticus(100);
Otu0967	k__Bacteria(100);p__Bacteroidetes(100);c__Flavobacteriia(100);o__Flavobacteriales(100);f__Flavobacteriaceae(100);g__Psychroflexus(100);s__torquis(100);
Otu0968	k__Bacteria(100);p__Proteobacteria(100);c__Gammaproteobacteria(100);o__Oceanospirillales(100);f__Oceanospirillaceae(100);g__(100);s__(100);
Otu0969	k__Bacteria(100);p__Firmicutes(100);c__Bacilli(100);o__Bacillales(100);f__Thermoactinomycetaceae(100);g__(100);s__(100);
Otu0971	k__Bacteria(100);p__Gemmatimonadetes(100);c__Gemmatimonadetes(100);o__(100);f__(100);g__(100);s__(100);
Otu0973	k__Bacteria(100);p__Proteobacteria(100);c__Deltaproteobacteria(100);o__Desulfobacterales(100);f__Desulfobulbaceae(100);g__Desulfobulbus(100);s__rhabdoformis(100);
Otu0974	k__Bacteria(100);p__Bacteroidetes(100);c__Flavobacteriia(100);o__Flavobacteriales(100);f__Flavobacteriaceae(100);g__Gelidibacter(100);s__(100);
Otu0975	k__Bacteria(100);p__Proteobacteria(100);c__Gammaproteobacteria(100);o__Alteromonadales(100);f__Shewanellaceae(100);g__Shewanella(100);s__hanedai(100);
Otu0976	k__Bacteria(100);p__Proteobacteria(100);c__Deltaproteobacteria(100);o__Bdellovibrionales(100);f__Bdellovibrionaceae(100);g__Bdellovibrio(100);s__(100);
Otu0977	k__Bacteria(100);p__Proteobacteria(100);c__Gammaproteobacteria(100);o__Enterobacteriales(100);f__Enterobacteriaceae(100);g__Erwinia(100);s__oleae(100);
Otu0978	k__Bacteria(100);p__Proteobacteria(100);c__Alphaproteobacteria(100);o__Rhizobiales(100);f__Rhizobiaceae(100);g__Kaistia(100);s__(100);
Otu0979	k__Bacteria(100);p__Proteobacteria(100);c__Betaproteobacteria(100);o__Rhodocyclales(100);f__Rhodocyclaceae(100);g__Sterolibacterium(100);s__(100);
Otu0983	k__Bacteria(100);p__Bacteroidetes(100);c__Cytophagia(100);o__Cytophagales(100);f__Cytophagaceae(100);g__Adhaeribacter(100);s__(100);
Otu0985	k__Bacteria(100);p__Proteobacteria(100);c__Gammaproteobacteria(100);o__Xanthomonadales(100);f__Sinobacteraceae(100);g__Hydrocarboniphaga(100);s__(100);
Otu0987	k__Bacteria(100);p__Proteobacteria(100);c__Alphaproteobacteria(100);o__Rhizobiales(100);f__Bartonellaceae(100);g__Bartonella(100);s__washoensis(100);
Otu0989	k__Bacteria(100);p__Proteobacteria(100);c__Gammaproteobacteria(100);o__Enterobacteriales(100);f__Enterobacteriaceae(100);g__Enterobacter(100);s__(100);
Otu0990	k__Bacteria(100);p__Proteobacteria(100);c__Deltaproteobacteria(100);o__Myxococcales(100);f__Cystobacteraceae(100);g__Cystobacter(100);s__(100);
Otu0993	k__Bacteria(100);p__Actinobacteria(100);c__Actinobacteria(100);o__Actinomycetales(100);f__Streptomycetaceae(100);g__Streptomyces(100);s__rubrolavendulae(100);
Otu0994	k__Bacteria(100);p__Chloroflexi(100);c__Gitt-GS-136(100);o__(100);f__(100);g__(100);s__(100);
Otu0995	k__Bacteria(100);p__Actinobacteria(100);c__Actinobacteria(100);o__Actinomycetales(100);f__Pseudonocardiaceae(100);g__Amycolatopsis(100);s__lactamdurans(100);
Otu0997	k__Bacteria(100);p__Proteobacteria(100);c__Betaproteobacteria(100);o__Burkholderiales(100);f__Comamonadaceae(100);g__Tepidimonas(100);s__(100);
Otu0998	k__Bacteria(100);p__Proteobacteria(100);c__Betaproteobacteria(100);o__Burkholderiales(100);f__Comamonadaceae(100);g__Roseateles(100);s__depolymerans(100);
Otu0999	k__Bacteria(100);p__Firmicutes(100);c__Bacilli(100);o__Bacillales(100);f__Bacillaceae(100);g__Bacillus(100);s__safensis(100);
Otu1001	k__Bacteria(100);p__Proteobacteria(100);c__Deltaproteobacteria(100);o__Myxococcales(100);f__OM27(100);g__(100);s__(100);
Otu1002	k__Bacteria(100);p__Firmicutes(100);c__Erysipelotrichi(100);o__Erysipelotrichales(100);f__Erysipelotrichaceae(100);g__Holdemania(100);s__(100);
Otu1003	k__Bacteria(100);p__Proteobacteria(100);c__Alphaproteobacteria(100);o__Rhizobiales(100);f__Phyllobacteriaceae(100);g__(100);s__(100);
Otu1004	k__Bacteria(100);p__Proteobacteria(100);c__Alphaproteobacteria(100);o__Rickettsiales(100);f__mitochondria(100);g__(100);s__(100);
Otu1006	k__Bacteria(100);p__Firmicutes(100);c__Bacilli(100);o__Bacillales(100);f__Paenibacillaceae(100);g__Paenibacillus(100);s__curdlanolyticus(100);
Otu1007	k__Bacteria(100);p__Proteobacteria(100);c__Alphaproteobacteria(100);o__Rhizobiales(100);f__Methylobacteriaceae(100);g__Methylobacterium(100);s__hispanicum(100);
Otu1008	k__Bacteria(100);p__Bacteroidetes(100);c__Bacteroidia(100);o__Bacteroidales(100);f__Bacteroidaceae(100);g__Bacteroides(100);s__acidifaciens(100);
Otu1009	k__Bacteria(100);p__TM7(100);c__TM7-3(100);o__CW040(100);f__(100);g__(100);s__(100);
Otu1010	k__Bacteria(100);p__Proteobacteria(100);c__Gammaproteobacteria(100);o__Xanthomonadales(100);f__Xanthomonadaceae(100);g__Stenotrophomonas(100);s__(100);
Otu1011	k__Bacteria(100);p__Firmicutes(100);c__Clostridia(100);o__Clostridiales(100);f__Syntrophomonadaceae(100);g__Syntrophomonas(100);s__(100);
Otu1014	k__Bacteria(100);p__Proteobacteria(100);c__Gammaproteobacteria(100);o__Pasteurellales(100);f__Pasteurellaceae(100);g__Aggregatibacter(100);s__pneumotropica(100);
Otu1016	k__Bacteria(100);p__Actinobacteria(100);c__Actinobacteria(100);o__Actinomycetales(100);f__Glycomycetaceae(100);g__Glycomyces(100);s__(100);
Otu1017	k__Bacteria(100);p__Acidobacteria(100);c__(100);o__(100);f__(100);g__(100);s__(100);
Otu1018	k__Bacteria(100);p__Proteobacteria(100);c__Betaproteobacteria(100);o__Burkholderiales(100);f__Burkholderiaceae(100);g__Burkholderia(100);s__glathei(100);
Otu1019	k__Bacteria(100);p__Actinobacteria(100);c__Actinobacteria(100);o__Actinomycetales(100);f__Actinosynnemataceae(100);g__Saccharothrix(100);s__(100);
Otu1020	k__Bacteria(100);p__Proteobacteria(100);c__Gammaproteobacteria(100);o__Legionellales(100);f__Legionellaceae(100);g__(100);s__(100);
Otu1021	k__Bacteria(100);p__Proteobacteria(100);c__Gammaproteobacteria(100);o__Xanthomonadales(100);f__Xanthomonadaceae(100);g__Xanthomonas(100);s__(100);
Otu1022	k__Bacteria(100);p__Proteobacteria(100);c__Deltaproteobacteria(100);o__Myxococcales(100);f__Nannocystaceae(100);g__Nannocystis(100);s__exedens(100);
Otu1024	k__Bacteria(100);p__Actinobacteria(100);c__Actinobacteria(100);o__Actinomycetales(100);f__Actinosynnemataceae(100);g__Actinokineospora(100);s__diospyrosa(100);
Otu1025	k__Bacteria(100);p__Proteobacteria(100);c__Gammaproteobacteria(100);o__Xanthomonadales(100);f__Xanthomonadaceae(100);g__Stenotrophomonas(100);s__retroflexus(100);
Otu1026	k__Bacteria(100);p__Bacteroidetes(100);c__Cytophagia(100);o__Cytophagales(100);f__Cytophagaceae(100);g__Flectobacillus(100);s__(100);
Otu1027	k__Bacteria(100);p__Proteobacteria(100);c__Alphaproteobacteria(100);o__Rhizobiales(100);f__Phyllobacteriaceae(100);g__Mesorhizobium(100);s__(100);
Otu1029	k__Bacteria(100);p__Bacteroidetes(100);c__Flavobacteriia(100);o__Flavobacteriales(100);f__Flavobacteriaceae(100);g__Lacinutrix(100);s__(100);
Otu1031	k__Bacteria(100);p__Chloroflexi(100);c__Anaerolineae(100);o__Caldilineales(100);f__Caldilineaceae(100);g__(100);s__(100);
Otu1033	k__Bacteria(100);p__Proteobacteria(100);c__Alphaproteobacteria(100);o__Rhizobiales(100);f__Rhizobiaceae(100);g__Agrobacterium(100);s__vitis(100);
Otu1038	k__Bacteria(100);p__Firmicutes(100);c__Clostridia(100);o__Clostridiales(100);f__Veillonellaceae(100);g__Schwartzia(100);s__(100);
Otu1039	k__Bacteria(100);p__Proteobacteria(100);c__Deltaproteobacteria(100);o__Myxococcales(100);f__Nannocystaceae(100);g__Nannocystis(100);s__(100);
Otu1040	k__Bacteria(100);p__Bacteroidetes(100);c__Flavobacteriia(100);o__Flavobacteriales(100);f__Weeksellaceae(100);g__(100);s__(100);
Otu1042	k__Bacteria(100);p__Proteobacteria(100);c__Gammaproteobacteria(100);o__Xanthomonadales(100);f__Xanthomonadaceae(100);g__Rhodanobacter(100);s__lindaniclasticus(100);
Otu1043	k__Bacteria(100);p__Firmicutes(100);c__Bacilli(100);o__Bacillales(100);f__Bacillaceae(100);g__Bacillus(100);s__clausii(100);
Otu1044	k__Bacteria(100);p__Bacteroidetes(100);c__Bacteroidia(100);o__Bacteroidales(100);f__Prevotellaceae(100);g__Prevotella(100);s__melaninogenica(100);
Otu1045	k__Bacteria(100);p__Thermi(100);c__Deinococci(100);o__Deinococcales(100);f__Deinococcaceae(100);g__Deinobacterium(100);s__(100);
Otu1046	k__Bacteria(100);p__Actinobacteria(100);c__Actinobacteria(100);o__Actinomycetales(100);f__Streptomycetaceae(100);g__Streptomyces(100);s__aculeolatus(100);
Otu1049	k__Bacteria(100);p__Armatimonadetes(100);c__Fimbriimonadia(100);o__(100);f__(100);g__(100);s__(100);
Otu1050	k__Bacteria(100);p__Firmicutes(100);c__Bacilli(100);o__Bacillales(100);f__Planococcaceae(100);g__Sporosarcina(100);s__ginsengi(100);
Otu1051	k__Bacteria(100);p__Proteobacteria(100);c__Gammaproteobacteria(100);o__Alteromonadales(100);f__Shewanellaceae(100);g__Shewanella(100);s__amazonensis(100);
Otu1052	k__Bacteria(100);p__Proteobacteria(100);c__Alphaproteobacteria(100);o__Rhodobacterales(100);f__Rhodobacteraceae(100);g__Amaricoccus(100);s__(100);
Otu1053	k__Bacteria(100);p__Proteobacteria(100);c__Alphaproteobacteria(100);o__Rhodospirillales(100);f__Acetobacteraceae(100);g__Gluconobacter(100);s__(100);
Otu1055	k__Bacteria(100);p__Bacteroidetes(100);c__Cytophagia(100);o__Cytophagales(100);f__Cytophagaceae(100);g__Spirosoma(100);s__(100);
Otu1056	k__Bacteria(100);p__Actinobacteria(100);c__Thermoleophilia(100);o__Solirubrobacterales(100);f__Conexibacteraceae(100);g__(100);s__(100);
Otu1057	k__Bacteria(100);p__Proteobacteria(100);c__Gammaproteobacteria(100);o__Alteromonadales(100);f__Alteromonadaceae(100);g__(100);s__(100);
Otu1058	k__Bacteria(100);p__Proteobacteria(100);c__Gammaproteobacteria(100);o__Oceanospirillales(100);f__Halomonadaceae(100);g__Haererehalobacter(100);s__(100);
Otu1059	k__Bacteria(100);p__Bacteroidetes(100);c__Flavobacteriia(100);o__Flavobacteriales(100);f__Cryomorphaceae(100);g__Wandonia(100);s__(100);
Otu1060	k__Bacteria(100);p__Firmicutes(100);c__Bacilli(100);o__Lactobacillales(100);f__Leuconostocaceae(100);g__Weissella(100);s__viridescens(100);
Otu1061	k__Bacteria(100);p__Proteobacteria(100);c__Gammaproteobacteria(100);o__Oceanospirillales(100);f__Halomonadaceae(100);g__Cobetia(100);s__(100);
Otu1062	k__Bacteria(100);p__Proteobacteria(100);c__Betaproteobacteria(100);o__Procabacteriales(100);f__Procabacteriaceae(100);g__(100);s__(100);
Otu1065	k__Bacteria(100);p__Firmicutes(100);c__Bacilli(100);o__Bacillales(100);f__Paenibacillaceae(100);g__Brevibacillus(100);s__reuszeri(100);
Otu1066	k__Bacteria(100);p__Fibrobacteres(100);c__SBZC_2415(100);o__(100);f__(100);g__(100);s__(100);
Otu1069	k__Bacteria(100);p__Proteobacteria(100);c__Alphaproteobacteria(100);o__Rhizobiales(100);f__Hyphomicrobiaceae(100);g__Hyphomicrobium(100);s__zavarzinii(100);
Otu1070	k__Bacteria(100);p__Proteobacteria(100);c__Gammaproteobacteria(100);o__Alteromonadales(100);f__Alteromonadaceae(100);g__Marinobacter(100);s__bryozoorum(100);
Otu1072	k__Bacteria(100);p__Actinobacteria(100);c__Actinobacteria(100);o__Bifidobacteriales(100);f__Bifidobacteriaceae(100);g__(100);s__(100);
Otu1074	k__Bacteria(100);p__Proteobacteria(100);c__Alphaproteobacteria(100);o__Sphingomonadales(100);f__Sphingomonadaceae(100);g__Sphingobium(100);s__xenophagum(100);
Otu1077	k__Bacteria(100);p__Bacteroidetes(100);c__Cytophagia(100);o__Cytophagales(100);f__Cytophagaceae(100);g__(100);s__(100);
Otu1078	k__Bacteria(100);p__Proteobacteria(100);c__Deltaproteobacteria(100);o__Syntrophobacterales(100);f__Syntrophaceae(100);g__Smithella(100);s__(100);
Otu1079	k__Bacteria(100);p__Proteobacteria(100);c__Betaproteobacteria(100);o__Burkholderiales(100);f__Alcaligenaceae(100);g__Denitrobacter(100);s__(100);
Otu1080	k__Bacteria(100);p__Elusimicrobia(100);c__Elusimicrobia(100);o__Elusimicrobiales(100);f__(100);g__(100);s__(100);
Otu1081	k__Bacteria(100);p__Bacteroidetes(100);c__VC2_1_Bac22(100);o__(100);f__(100);g__(100);s__(100);
Otu1083	k__Bacteria(100);p__Proteobacteria(100);c__Gammaproteobacteria(100);o__Methylococcales(100);f__Methylococcaceae(100);g__Methylomicrobium(100);s__buryatense(100);
Otu1084	k__Bacteria(100);p__Verrucomicrobia(100);c__Verruco-5(100);o__WCHB1-41(100);f__RFP12(100);g__(100);s__(100);
Otu1086	k__Bacteria(100);p__Firmicutes(100);c__Clostridia(100);o__(100);f__(100);g__(100);s__(100);
Otu1092	k__Bacteria(100);p__Actinobacteria(100);c__Actinobacteria(100);o__Actinomycetales(100);f__Microbacteriaceae(100);g__Agromyces(100);s__mediolanus(100);
Otu1093	k__Bacteria(100);p__Proteobacteria(100);c__Alphaproteobacteria(100);o__Rhodobacterales(100);f__Rhodobacteraceae(100);g__Rhodobaca(100);s__(100);
Otu1095	k__Bacteria(100);p__Firmicutes(100);c__Clostridia(100);o__Clostridiales(100);f__Acidaminobacteraceae(100);g__(100);s__(100);
Otu1097	k__Bacteria(100);p__Proteobacteria(100);c__Gammaproteobacteria(100);o__Legionellales(100);f__Legionellaceae(100);g__Legionella(100);s__(100);
Otu1098	k__Bacteria(100);p__Firmicutes(100);c__Bacilli(100);o__Bacillales(100);f__Bacillaceae(100);g__Bacillus(100);s__farraginis(100);
Otu1099	k__Bacteria(100);p__Cyanobacteria(100);c__Synechococcophycideae(100);o__Pseudanabaenales(100);f__Pseudanabaenaceae(100);g__Leptolyngbya(100);s__frigida(100);
Otu1100	k__Bacteria(100);p__Actinobacteria(100);c__Actinobacteria(100);o__Bifidobacteriales(100);f__Bifidobacteriaceae(100);g__Bifidobacterium(100);s__pseudolongum(100);
Otu1102	k__Bacteria(100);p__Planctomycetes(100);c__vadinHA49(100);o__PeHg47(100);f__(100);g__(100);s__(100);
Otu1103	k__Bacteria(100);p__Actinobacteria(100);c__Actinobacteria(100);o__Actinomycetales(100);f__Microbacteriaceae(100);g__Rathayibacter(100);s__(100);
Otu1104	k__Bacteria(100);p__Actinobacteria(100);c__Actinobacteria(100);o__Actinomycetales(100);f__Cryptosporangiaceae(100);g__Cryptosporangium(100);s__japonicum(100);
Otu1105	k__Bacteria(100);p__Proteobacteria(100);c__Gammaproteobacteria(100);o__Xanthomonadales(100);f__Xanthomonadaceae(100);g__Xylella(100);s__fastidiosa(100);
Otu1110	k__Bacteria(100);p__Proteobacteria(100);c__Alphaproteobacteria(100);o__Rhizobiales(100);f__Brucellaceae(100);g__(100);s__(100);
Otu1111	k__Bacteria(100);p__GN04(100);c__5bav_B12(100);o__(100);f__(100);g__(100);s__(100);
Otu1112	k__Bacteria(100);p__Cyanobacteria(100);c__Synechococcophycideae(100);o__Pseudanabaenales(100);f__Pseudanabaenaceae(100);g__Prochlorothrix(100);s__(100);
Otu1115	k__Bacteria(100);p__Proteobacteria(100);c__Alphaproteobacteria(100);o__Rhizobiales(100);f__Hyphomicrobiaceae(100);g__Hyphomicrobium(100);s__sulfonivorans(100);
Otu1118	k__Bacteria(100);p__Actinobacteria(100);c__Actinobacteria(100);o__Actinomycetales(100);f__Cellulomonadaceae(100);g__Cellulomonas(100);s__uda(100);
Otu1120	k__Bacteria(100);p__Bacteroidetes(100);c__Cytophagia(100);o__Cytophagales(100);f__Cytophagaceae(100);g__Leadbetterella(100);s__(100);
Otu1121	k__Bacteria(100);p__Proteobacteria(100);c__Alphaproteobacteria(100);o__Rhizobiales(100);f__Beijerinckiaceae(100);g__Beijerinckia(100);s__(100);
Otu1122	k__Bacteria(100);p__Proteobacteria(100);c__Alphaproteobacteria(100);o__Rhodospirillales(100);f__Acetobacteraceae(100);g__Swaminathania(100);s__(100);
Otu1123	k__Bacteria(100);p__TM7(100);c__SC3(100);o__(100);f__(100);g__(100);s__(100);
Otu1128	k__Bacteria(100);p__Proteobacteria(100);c__Deltaproteobacteria(100);o__Bdellovibrionales(100);f__(100);g__(100);s__(100);
Otu1129	k__Bacteria(100);p__Actinobacteria(100);c__Actinobacteria(100);o__Actinomycetales(100);f__Tsukamurellaceae(100);g__Tsukamurella(100);s__(100);
Otu1130	k__Bacteria(100);p__Proteobacteria(100);c__Gammaproteobacteria(100);o__Alteromonadales(100);f__Alteromonadaceae(100);g__BD2-13(100);s__(100);
Otu1133	k__Bacteria(100);p__Bacteroidetes(100);c__Flavobacteriia(100);o__Flavobacteriales(100);f__Flavobacteriaceae(100);g__Zhouia(100);s__(100);
Otu1135	k__Bacteria(100);p__Actinobacteria(100);c__Actinobacteria(100);o__Actinomycetales(100);f__Micromonosporaceae(100);g__Virgisporangium(100);s__(100);
Otu1136	k__Bacteria(100);p__Firmicutes(100);c__Clostridia(100);o__Clostridiales(100);f__Peptococcaceae(100);g__Desulfosporosinus(100);s__meridiei(100);
Otu1137	k__Bacteria(100);p__Verrucomicrobia(100);c__Spartobacteria(100);o__Chthoniobacterales(100);f__Chthoniobacteraceae(100);g__DA101(100);s__(100);
Otu1139	k__Bacteria(100);p__Actinobacteria(100);c__Actinobacteria(100);o__Actinomycetales(100);f__ACK-M1(100);g__(100);s__(100);
Otu1142	k__Bacteria(100);p__Firmicutes(100);c__Clostridia(100);o__Clostridiales(100);f__Tissierellaceae(100);g__1-68(100);s__(100);
Otu1146	k__Bacteria(100);p__Firmicutes(100);c__Erysipelotrichi(100);o__Erysipelotrichales(100);f__Erysipelotrichaceae(100);g__Erysipelothrix(100);s__(100);
Otu1147	k__Bacteria(100);p__Proteobacteria(100);c__Gammaproteobacteria(100);o__Oceanospirillales(100);f__Halomonadaceae(100);g__Halomonas(100);s__campisalis(100);
Otu1154	k__Bacteria(100);p__Proteobacteria(100);c__Alphaproteobacteria(100);o__Rhizobiales(100);f__Beijerinckiaceae(100);g__Beijerinckia(100);s__indica(100);
Otu1156	k__Bacteria(100);p__Bacteroidetes(100);c__Bacteroidia(100);o__Bacteroidales(100);f__Bacteroidaceae(100);g__Bacteroides(100);s__eggerthii(100);
Otu1158	k__Bacteria(100);p__Firmicutes(100);c__Erysipelotrichi(100);o__Erysipelotrichales(100);f__Erysipelotrichaceae(100);g__Bulleidia(100);s__p-1630-c5(100);
Otu1161	k__Bacteria(100);p__Bacteroidetes(100);c__Bacteroidia(100);o__Bacteroidales(100);f__Rikenellaceae(100);g__Blvii28(100);s__(100);
Otu1162	k__Bacteria(100);p__Cyanobacteria(100);c__Oscillatoriophycideae(100);o__Chroococcales(100);f__Chroococcaceae(100);g__(100);s__(100);
Otu1164	k__Bacteria(100);p__Proteobacteria(100);c__Betaproteobacteria(100);o__Rhodocyclales(100);f__Rhodocyclaceae(100);g__K82(100);s__(100);
Otu1165	k__Bacteria(100);p__Actinobacteria(100);c__Coriobacteriia(100);o__Coriobacteriales(100);f__Coriobacteriaceae(100);g__Slackia(100);s__(100);
Otu1166	k__Bacteria(100);p__Thermi(100);c__Deinococci(100);o__Thermales(100);f__Thermaceae(100);g__(100);s__(100);
Otu1167	k__Bacteria(100);p__Actinobacteria(100);c__Actinobacteria(100);o__Actinomycetales(100);f__Micromonosporaceae(100);g__Pilimelia(100);s__(100);
Otu1168	k__Bacteria(100);p__Proteobacteria(100);c__Gammaproteobacteria(100);o__Xanthomonadales(100);f__Xanthomonadaceae(100);g__Dokdonella(100);s__(100);
Otu1171	k__Bacteria(100);p__Proteobacteria(100);c__Alphaproteobacteria(100);o__Rhodobacterales(100);f__Rhodobacteraceae(100);g__Roseivivax(100);s__(100);
Otu1174	k__Bacteria(100);p__Cyanobacteria(100);c__Nostocophycideae(100);o__Nostocales(100);f__Nostocaceae(100);g__Anabaena(100);s__cylindrica(100);
Otu1176	k__Bacteria(100);p__Actinobacteria(100);c__Actinobacteria(100);o__Actinomycetales(100);f__Actinosynnemataceae(100);g__Lentzea(100);s__violacea(100);
Otu1179	k__Bacteria(100);p__Proteobacteria(100);c__Alphaproteobacteria(100);o__Rhizobiales(100);f__Bartonellaceae(100);g__(100);s__(100);
Otu1180	k__Bacteria(100);p__Proteobacteria(100);c__Betaproteobacteria(100);o__Neisseriales(100);f__Neisseriaceae(100);g__Eikenella(100);s__(100);
Otu1187	k__Bacteria(100);p__Gemmatimonadetes(100);c__Gemm-2(100);o__(100);f__(100);g__(100);s__(100);
Otu1189	k__Bacteria(100);p__Actinobacteria(100);c__Actinobacteria(100);o__Bifidobacteriales(100);f__Bifidobacteriaceae(100);g__Bifidobacterium(100);s__bifidum(100);
Otu1190	k__Bacteria(100);p__Actinobacteria(100);c__Actinobacteria(100);o__Actinomycetales(100);f__Streptosporangiaceae(100);g__Streptosporangium(100);s__pseudovulgare(100);
Otu1191	k__Bacteria(100);p__Proteobacteria(100);c__Alphaproteobacteria(100);o__Rhodobacterales(100);f__Rhodobacteraceae(100);g__Loktanella(100);s__salsilacus(100);
Otu1195	k__Bacteria(100);p__Firmicutes(100);c__Clostridia(100);o__Clostridiales(100);f__Clostridiaceae(100);g__Alkaliphilus(100);s__(100);
Otu1197	k__Bacteria(100);p__Bacteroidetes(100);c__Bacteroidia(100);o__Bacteroidales(100);f__Prevotellaceae(100);g__Prevotella(100);s__pallens(100);
Otu1199	k__Bacteria(100);p__Proteobacteria(100);c__Gammaproteobacteria(100);o__Xanthomonadales(100);f__Xanthomonadaceae(100);g__Stenotrophomonas(100);s__acidaminiphila(100);
Otu1200	k__Bacteria(100);p__Firmicutes(100);c__Bacilli(100);o__Bacillales(100);f__Bacillaceae(100);g__Bacillus(100);s__coagulans(100);
Otu1201	k__Bacteria(100);p__Proteobacteria(100);c__Alphaproteobacteria(100);o__Rhizobiales(100);f__Hyphomicrobiaceae(100);g__Rhodobium(100);s__orientis(100);
Otu1202	k__Bacteria(100);p__Proteobacteria(100);c__Alphaproteobacteria(100);o__Rhizobiales(100);f__Rhizobiaceae(100);g__Agrobacterium(100);s__sullae(100);
Otu1205	k__Bacteria(100);p__Proteobacteria(100);c__Alphaproteobacteria(100);o__Rhodobacterales(100);f__Rhodobacteraceae(100);g__Thalassobius(100);s__(100);
Otu1213	k__Bacteria(100);p__Proteobacteria(100);c__Alphaproteobacteria(100);o__Rhodobacterales(100);f__Rhodobacteraceae(100);g__Phaeobacter(100);s__(100);
Otu1214	k__Bacteria(100);p__Synergistetes(100);c__Synergistia(100);o__Synergistales(100);f__Synergistaceae(100);g__Cloacibacillus(100);s__(100);
Otu1218	k__Bacteria(100);p__Proteobacteria(100);c__Gammaproteobacteria(100);o__Alteromonadales(100);f__125ds10(100);g__(100);s__(100);
Otu1220	k__Bacteria(100);p__Firmicutes(100);c__Bacilli(100);o__Lactobacillales(100);f__Lactobacillaceae(100);g__Lactobacillus(100);s__paralimentarius(100);
Otu1221	k__Bacteria(100);p__Proteobacteria(100);c__Alphaproteobacteria(100);o__Rhizobiales(100);f__Hyphomicrobiaceae(100);g__Hyphomicrobium(100);s__(100);
Otu1224	k__Bacteria(100);p__Proteobacteria(100);c__Gammaproteobacteria(100);o__Alteromonadales(100);f__Chromatiaceae(100);g__Rheinheimera(100);s__(100);
Otu1227	k__Bacteria(100);p__Proteobacteria(100);c__Alphaproteobacteria(100);o__Sphingomonadales(100);f__Erythrobacteraceae(100);g__Erythromicrobium(100);s__(100);
Otu1228	k__Bacteria(100);p__Proteobacteria(100);c__Betaproteobacteria(100);o__Burkholderiales(100);f__Comamonadaceae(100);g__Alicycliphilus(100);s__(100);
Otu1230	k__Bacteria(100);p__OP9(100);c__(100);o__(100);f__(100);g__(100);s__(100);
Otu1231	k__Bacteria(100);p__Proteobacteria(100);c__Alphaproteobacteria(100);o__Rhodospirillales(100);f__Acetobacteraceae(100);g__Acidisphaera(100);s__(100);
Otu1233	k__Bacteria(100);p__Chlorobi(100);c__SJA-28(100);o__(100);f__(100);g__(100);s__(100);
Otu1235	k__Bacteria(100);p__TM7(100);c__TM7-3(100);o__(100);f__(100);g__(100);s__(100);
Otu1237	k__Bacteria(100);p__Proteobacteria(100);c__Alphaproteobacteria(100);o__Rhodobacterales(100);f__Rhodobacteraceae(100);g__Rubellimicrobium(100);s__(100);
Otu1240	k__Bacteria(100);p__Proteobacteria(100);c__Alphaproteobacteria(100);o__Rhizobiales(100);f__Bradyrhizobiaceae(100);g__Afipia(100);s__(100);
Otu1242	k__Bacteria(100);p__NC10(100);c__12-24(100);o__Methylomirabiliales(100);f__Methylomirabiliaceae(100);g__(100);s__(100);
Otu1244	k__Bacteria(100);p__Bacteroidetes(100);c__Cytophagia(100);o__Cytophagales(100);f__Cytophagaceae(100);g__Larkinella(100);s__(100);
Otu1245	k__Bacteria(100);p__Firmicutes(100);c__Bacilli(100);o__Lactobacillales(100);f__Lactobacillaceae(100);g__Lactobacillus(100);s__manihotivorans(100);
Otu1248	k__Bacteria(100);p__Bacteroidetes(100);c__Cytophagia(100);o__Cytophagales(100);f__Cytophagaceae(100);g__Cytophaga(100);s__(100);
Otu1255	k__Bacteria(100);p__Proteobacteria(100);c__Alphaproteobacteria(100);o__Sphingomonadales(100);f__Erythrobacteraceae(100);g__Erythrobacter(100);s__(100);
Otu1258	k__Bacteria(100);p__Proteobacteria(100);c__Gammaproteobacteria(100);o__Xanthomonadales(100);f__Xanthomonadaceae(100);g__Stenotrophomonas(100);s__geniculata(100);
Otu1259	k__Bacteria(100);p__Proteobacteria(100);c__Gammaproteobacteria(100);o__Alteromonadales(100);f__Ferrimonadaceae(100);g__Ferrimonas(100);s__(100);
Otu1261	k__Bacteria(100);p__Spirochaetes(100);c__Spirochaetes(100);o__Spirochaetales(100);f__Spirochaetaceae(100);g__31d11(100);s__(100);
Otu1268	k__Bacteria(100);p__Proteobacteria(100);c__Alphaproteobacteria(100);o__Rhodobacterales(100);f__Hyphomonadaceae(100);g__(100);s__(100);
Otu1269	k__Bacteria(100);p__Actinobacteria(100);c__Actinobacteria(100);o__Actinomycetales(100);f__Actinosynnemataceae(100);g__Actinoalloteichus(100);s__(100);
Otu1279	k__Bacteria(100);p__Proteobacteria(100);c__Betaproteobacteria(100);o__Burkholderiales(100);f__Burkholderiaceae(100);g__Burkholderia(100);s__tuberum(100);
Otu1283	k__Bacteria(100);p__Proteobacteria(100);c__Deltaproteobacteria(100);o__Desulfovibrionales(100);f__Desulfovibrionaceae(100);g__Desulfovibrio(100);s__capillatus(100);
Otu1286	k__Bacteria(100);p__Proteobacteria(100);c__Gammaproteobacteria(100);o__Enterobacteriales(100);f__Enterobacteriaceae(100);g__Providencia(100);s__(100);
Otu1288	k__Bacteria(100);p__Actinobacteria(100);c__Actinobacteria(100);o__Actinomycetales(100);f__Pseudonocardiaceae(100);g__Actinomycetospora(100);s__(100);
Otu1289	k__Bacteria(100);p__TM7(100);c__TM7-3(100);o__EW055(100);f__(100);g__(100);s__(100);
Otu1292	k__Bacteria(100);p__Tenericutes(100);c__Mollicutes(100);o__Mycoplasmatales(100);f__Mycoplasmataceae(100);g__Mycoplasma(100);s__haemominutum(100);
Otu1297	k__Bacteria(100);p__Proteobacteria(100);c__Betaproteobacteria(100);o__Rhodocyclales(100);f__Rhodocyclaceae(100);g__TS34(100);s__(100);
Otu1302	k__Bacteria(100);p__Firmicutes(100);c__Bacilli(100);o__Lactobacillales(100);f__Lactobacillaceae(100);g__Lactobacillus(100);s__delbrueckii(100);
Otu1308	k__Bacteria(100);p__Firmicutes(100);c__Clostridia(100);o__Clostridiales(100);f__Veillonellaceae(100);g__Pectinatus(100);s__(100);
Otu1320	k__Bacteria(100);p__Bacteroidetes(100);c__Bacteroidia(100);o__Bacteroidales(100);f__Bacteroidaceae(100);g__Bacteroides(100);s__ovatus(100);
Otu1323	k__Bacteria(100);p__Bacteroidetes(100);c__Flavobacteriia(100);o__Flavobacteriales(100);f__Weeksellaceae(100);g__Cloacibacterium(100);s__(100);
Otu1333	k__Bacteria(100);p__Proteobacteria(100);c__Gammaproteobacteria(100);o__Pasteurellales(100);f__Pasteurellaceae(100);g__Chelonobacter(100);s__(100);
Otu1335	k__Bacteria(100);p__Firmicutes(100);c__Clostridia(100);o__Clostridiales(100);f__Peptococcaceae(100);g__Desulfotomaculum(100);s__aeronauticum(100);
Otu1336	k__Bacteria(100);p__Bacteroidetes(100);c__Flavobacteriia(100);o__Flavobacteriales(100);f__Weeksellaceae(100);g__Weeksella(100);s__(100);
Otu1338	k__Bacteria(100);p__Proteobacteria(100);c__Alphaproteobacteria(100);o__Rhizobiales(100);f__Phyllobacteriaceae(100);g__Chelativorans(100);s__(100);
Otu1354	k__Bacteria(100);p__Bacteroidetes(100);c__Saprospirae(100);o__Saprospirales(100);f__Chitinophagaceae(100);g__(100);s__(100);
Otu1356	k__Bacteria(100);p__Proteobacteria(100);c__Alphaproteobacteria(100);o__Rhodobacterales(100);f__Rhodobacteraceae(100);g__Jannaschia(100);s__(100);
